# Supplementary material for: Structural and biochemical characterization of the key components of an auxin degradation operon from the rhizosphere bacterium Variovorax
Source: PLoS Biol. 2023 Jul 17;21(7):e3002189. doi: 10.1371/journal.pbio.3002189 (PMC10374108; doi:10.1371/journal.pbio.3002189)
Supplement: S1 Data — (XLSX) [file pbio.3002189.s014.xlsx]

## Sheet: Fig. 1C
DP_X	DP_Y	Baseline_X	Baseline_Y	Fit_X	Fit_Y	NDH_X	NDH_Y
0.083333	0.007412			0.032448	-1.33895	0.141304	-1.18284
0.1	0.00453			0.141304	-1.34064	0.25122	-1.14056
0.116667	0.003768			0.25122	-1.34476	0.362197	-1.31807
0.133333	0.003046			0.362197	-1.35321	0.474234	-1.47707
0.15	0.002393			0.474234	-1.37539	0.587332	-1.77683
0.166667	0.001501			0.587332	-1.46934	0.70149	-2.28096
0.183333	0.001127			0.70149	-2.42621	0.816709	-4.17253
0.2	0.001093			0.816709	-4.12038	0.932989	-2.2474
0.216667	0.001319			0.932989	-2.30616	1.05033	-0.590501
0.233333	0.001155			1.05033	-0.544787	1.16873	-0.187508
0.25	0.000999			1.16873	-0.174986	1.28819	-0.123193
0.266667	0.00066			1.28819	-0.08179	1.40871	0.03601
0.283333	0.000412			1.40871	-0.046526	1.53029	-0.039905
0.3	6.3e-05			1.53029	-0.02964	1.65294	-0.17914
0.316667	-0.000375			1.65294	-0.020282	1.77664	0.14837
0.333333	-0.001128			1.77664	-0.014553	1.9014	0.1271
0.35	-0.001694			1.9014	-0.01078	2.02723	-0.144068
0.366667	-0.00213			2.02723	-0.008151	2.15411	-0.04385
0.383333	-0.002426			2.15411	-0.006235
0.4	-0.002583
0.416667	-0.002507
0.433333	-0.002333
0.45	-0.00247
0.466667	-0.002467
0.483333	-0.002783
0.5	-0.003401
0.516667	-0.00282
0.533333	-0.002448
0.55	-0.002257
0.566667	-0.002197
0.583333	-0.002048
0.6	-0.001869
0.616667	-0.002049
0.633333	-0.00251
0.65	-0.002905
0.666667	-0.002886
0.683333	-0.002778
0.7	-0.00257
0.716667	-0.002081
0.733333	-0.001428
0.75	-0.000918
0.766667	-0.000448
0.783333	2.2e-05
0.8	-2.8e-05
0.816667	0.000648
0.833333	0.000862
0.85	0.000607
0.866667	0.000351
0.883333	0.000306
0.9	0.000969
0.916667	0.002841
0.933333	0.004504
0.95	0.005247
0.966667	0.004439
0.983333	0.001903
1	-0.000914
1.01667	-0.001931
1.03333	-0.009898
1.05	-0.072394
1.06667	-0.090209
1.08333	-0.074705
1.1	-0.05625
1.11667	-0.039475
1.13333	-0.024249
1.15	-0.011951
1.16667	-0.003094
1.18333	-0.001656
1.2	-0.001209
1.21667	-2.9e-05
1.23333	0.000462
1.25	-0.000237
1.26667	-0.001196
1.28333	-0.001285
1.3	-0.00162
1.31667	-0.001425
1.33333	-0.001609
1.35	-0.001574
1.36667	-0.001178
1.38333	-0.000627
1.4	-0.000566
1.41667	-0.000785
1.43333	-0.000914
1.45	-0.001212
1.46667	-0.000995
1.48333	-0.000548
1.5	-0.000491
1.51667	-0.000513
1.53333	-0.000133
1.55	0.000162
1.56667	0.000456
1.58333	0.00072
1.6	0.001295
1.61667	0.001634
1.63333	0.001477
1.65	0.001859
1.66667	0.002532
1.68333	0.002634
1.7	0.002594
1.71667	0.002675
1.73333	0.002845
1.75	0.003096
1.76667	0.003167
1.78333	0.003086
1.8	0.002654
1.81667	0.002192
1.83333	0.00227
1.85	0.00242
1.86667	0.002593
1.88333	0.002836
1.9	0.002689
1.91667	0.002352
1.93333	0.001805
1.95	0.001109
1.96667	0.000673
1.98333	0.000717
2	0.000561
2.01667	0.000173
2.03333	-0.000237
2.05	-0.001247
2.06667	-0.002217
2.08333	-0.002967
2.1	-0.003164
2.11667	-0.003252
2.13333	-0.003271
2.15	-0.003549
2.16667	-0.004128
2.18333	-0.003799
2.2	-0.00371
2.21667	-0.003671
2.23333	-0.003431
2.25	-0.003245
2.26667	-0.00283
2.28333	-0.002615
2.3	-0.00243
2.31667	-0.002485
2.33333	-0.002235
2.35	-0.001944
2.36667	-0.001043
2.38333	-0.000241
2.4	0.0001
2.41667	0.000653
2.43333	0.000952
2.45	0.00133
2.46667	0.001659
2.48333	0.001857
2.5	0.001886
2.51667	0.001842
2.53333	0.001909
2.55	0.001835
2.56667	0.001872
2.58333	0.001527
2.6	0.001151
2.61667	0.000806
2.63333	0.000521
2.65	0.000334
2.66667	4.6e-05
2.68333	-0.000142
2.7	-0.000219
2.71667	-0.000247
2.73333	-0.000389
2.75	-0.00068
2.76667	-0.000931
2.78333	-0.000832
2.8	-0.001303
2.81667	-0.001861
2.83333	-0.002276
2.85	-0.002451
2.86667	-0.002616
2.88333	-0.00227
2.9	-0.002116
2.91667	-0.002234
2.93333	-0.001772
2.95	-0.002241
2.96667	-0.003309
2.98333	-0.00579
3	-0.00486
3.01667	-0.003891
3.03333	-0.026162
3.05	-0.092645
3.06667	-0.146356
3.08333	-0.190168
3.1	-0.211499
3.11667	-0.193531
3.13333	-0.158805
3.15	-0.113205
3.16667	-0.077586
3.18333	-0.053876
3.2	-0.040106
3.21667	-0.0326
3.23333	-0.024968
3.25	-0.019735
3.26667	-0.015602
3.28333	-0.01277
3.3	-0.010251
3.31667	-0.007504
3.33333	-0.005706
3.35	-0.004349
3.36667	-0.002651
3.38333	0.000393
3.4	0.002107
3.41667	0.003011
3.43333	0.003535
3.45	0.003679
3.46667	0.004191
3.48333	0.004714
3.5	0.005186
3.51667	0.005629
3.53333	0.006131
3.55	0.006044
3.56667	0.005876
3.58333	0.005559
3.6	0.005132
3.61667	0.004615
3.63333	0.00414
3.65	0.003505
3.66667	0.003319
3.68333	0.003044
3.7	0.002741
3.71667	0.00244
3.73333	0.002138
3.75	0.001867
3.76667	0.001655
3.78333	0.001489
3.8	0.001103
3.81667	0.001297
3.83333	0.001201
3.85	0.000886
3.86667	0.000917
3.88333	0.001189
3.9	0.00149
3.91667	0.001572
3.93333	0.001526
3.95	0.001506
3.96667	0.001656
3.98333	0.002127
4	0.002267
4.01667	0.002172
4.03333	0.002112
4.05	0.002152
4.06667	0.002471
4.08333	0.002971
4.1	0.003397
4.11667	0.003316
4.13333	0.002994
4.15	0.002943
4.16667	0.002972
4.18333	0.002806
4.2	0.002702
4.21667	0.002307
4.23333	0.002353
4.25	0.001399
4.26667	7.8e-05
4.28333	-0.000213
4.3	-0.000514
4.31667	-0.000875
4.33333	-0.001347
4.35	-0.002648
4.36667	-0.0029
4.38333	-0.002392
4.4	-0.001014
4.41667	-0.000597
4.43333	-0.000733
4.45	-0.00126
4.46667	-0.001686
4.48333	-0.002052
4.5	-0.002012
4.51667	-0.001855
4.53333	-0.001588
4.55	-0.000881
4.56667	-8.4e-05
4.58333	0.000416
4.6	0.000704
4.61667	0.000653
4.63333	0.000261
4.65	-0.000541
4.66667	-0.001493
4.68333	-0.002145
4.7	-0.002448
4.71667	-0.00258
4.73333	-0.002654
4.75	-0.002558
4.76667	-0.002422
4.78333	-0.002155
4.8	-0.001889
4.81667	-0.001918
4.83333	-0.001573
4.85	-0.001618
4.86667	-0.002014
4.88333	-0.002409
4.9	-0.002381
4.91667	-0.001416
4.93333	-6.2e-05
4.95	0.000852
4.96667	0.002126
4.98333	0.002274
5	0.000639
5.01667	-0.002035
5.03333	-0.01903
5.05	-0.068494
5.06667	-0.119975
5.08333	-0.172296
5.1	-0.204127
5.11667	-0.196198
5.13333	-0.16298
5.15	-0.120796
5.16667	-0.083301
5.18333	-0.053417
5.2	-0.038762
5.21667	-0.031339
5.23333	-0.027957
5.25	-0.023616
5.26667	-0.020694
5.28333	-0.017712
5.3	-0.015271
5.31667	-0.013399
5.33333	-0.011528
5.35	-0.010197
5.36667	-0.008996
5.38333	-0.006824
5.4	-0.004701
5.41667	-0.002688
5.43333	-0.001056
5.45	0.000437
5.46667	0.001923
5.48333	0.002969
5.5	0.003915
5.51667	0.00449
5.53333	0.005187
5.55	0.006049
5.56667	0.00606
5.58333	0.005911
5.6	0.005783
5.61667	0.005537
5.63333	0.005445
5.65	0.005424
5.66667	0.005763
5.68333	0.006142
5.7	0.006406
5.71667	0.006444
5.73333	0.006252
5.75	0.00599
5.76667	0.005748
5.78333	0.005385
5.8	0.004924
5.81667	0.004694
5.83333	0.004703
5.85	0.004723
5.86667	0.004645
5.88333	0.004737
5.9	0.00447
5.91667	0.004312
5.93333	0.004277
5.95	0.004342
5.96667	0.004338
5.98333	0.004263
6	0.003979
6.01667	0.003618
6.03333	0.002724
6.05	0.00184
6.06667	0.001257
6.08333	0.000783
6.1	0.000392
6.11667	0.000245
6.13333	0.000257
6.15	9e-05
6.16667	-0.000357
6.18333	-0.000503
6.2	-0.000379
6.21667	-0.000335
6.23333	-0.00082
6.25	-0.001286
6.26667	-0.001844
6.28333	-0.002622
6.3	-0.00304
6.31667	-0.003229
6.33333	-0.003568
6.35	-0.003502
6.36667	-0.003127
6.38333	-0.003052
6.4	-0.003027
6.41667	-0.002834
6.43333	-0.002327
6.45	-0.00192
6.46667	-0.001584
6.48333	-0.001627
6.5	-0.001815
6.51667	-0.001827
6.53333	-0.001789
6.55	-0.001752
6.56667	-0.001604
6.58333	-0.001183
6.6	-0.000624
6.61667	-0.000345
6.63333	-0.000237
6.65	0.000282
6.66667	0.000304
6.68333	0.000535
6.7	0.000916
6.71667	0.000936
6.73333	0.000577
6.75	-0.000129
6.76667	-0.000485
6.78333	-0.000822
6.8	-0.001038
6.81667	-0.000635
6.83333	-0.000557
6.85	-0.00065
6.86667	-0.000512
6.88333	7.6e-05
6.9	0.000592
6.91667	0.000754
6.93333	1.7e-05
6.95	0.00013
6.96667	0.003153
6.98333	0.006064
7	0.007853
7.01667	0.004502
7.03333	-0.008949
7.05	-0.05784
7.06667	-0.119563
7.08333	-0.176977
7.1	-0.213251
7.11667	-0.208644
7.13333	-0.179388
7.15	-0.137473
7.16667	-0.096389
7.18333	-0.065614
7.2	-0.050579
7.21667	-0.042425
7.23333	-0.034051
7.25	-0.029727
7.26667	-0.027013
7.28333	-0.024409
7.3	-0.021614
7.31667	-0.0187
7.33333	-0.016275
7.35	-0.01399
7.36667	-0.011966
7.38333	-0.00955
7.4	-0.007754
7.41667	-0.006198
7.43333	-0.005042
7.45	-0.003355
7.46667	-0.001387
7.48333	-0.000258
7.5	-9.9e-05
7.51667	0.000489
7.53333	0.001378
7.55	0.001911
7.56667	0.002123
7.58333	0.002196
7.6	0.002579
7.61667	0.003052
7.63333	0.00341
7.65	0.003507
7.66667	0.003444
7.68333	0.003482
7.7	0.003542
7.71667	0.003365
7.73333	0.003268
7.75	0.003422
7.76667	0.003575
7.78333	0.003202
7.8	0.002613
7.81667	0.002373
7.83333	0.002513
7.85	0.002414
7.86667	0.0023
7.88333	0.002388
7.9	0.001777
7.91667	0.001125
7.93333	0.000743
7.95	0.000419
7.96667	0.000526
7.98333	0.000993
8	0.001129
8.01667	0.000977
8.03333	0.001102
8.05	0.001106
8.06667	0.000921
8.08333	0.000646
8.1	0.000693
8.11667	0.000995
8.13333	0.001137
8.15	0.001019
8.16667	0.000961
8.18333	0.001006
8.2	0.001124
8.21667	0.001122
8.23333	0.00102
8.25	0.000938
8.26667	0.001039
8.28333	0.000861
8.3	0.000573
8.31667	5e-06
8.33333	-0.000143
8.35	-0.000139
8.36667	-0.000335
8.38333	-0.000711
8.4	-0.001027
8.41667	-0.001303
8.43333	-0.00102
8.45	-0.001086
8.46667	-0.001582
8.48333	-0.001919
8.5	-0.002266
8.51667	-0.002464
8.53333	-0.002132
8.55	-0.001901
8.56667	-0.001669
8.58333	-0.001429
8.6	-0.00126
8.61667	-0.000951
8.63333	-0.000683
8.65	-0.000464
8.66667	-0.000487
8.68333	-0.000661
8.7	-0.000875
8.71667	-0.000919
8.73333	-0.000833
8.75	-0.000749
8.76667	-0.000175
8.78333	0.000459
8.8	0.001063
8.81667	0.001317
8.83333	0.001209
8.85	0.001052
8.86667	0.000934
8.88333	0.000416
8.9	-0.000551
8.91667	-0.00074
8.93333	1e-06
8.95	0.001082
8.96667	0.001624
8.98333	0.000215
9	-0.000815
9.01667	0.002686
9.03333	-0.003094
9.05	-0.049903
9.06667	-0.114293
9.08333	-0.176674
9.1	-0.223424
9.11667	-0.231884
9.13333	-0.217844
9.15	-0.181095
9.16667	-0.133636
9.18333	-0.088736
9.2	-0.053147
9.21667	-0.034788
9.23333	-0.029669
9.25	-0.02661
9.26667	-0.022801
9.28333	-0.020672
9.3	-0.018663
9.31667	-0.016714
9.33333	-0.014776
9.35	-0.012727
9.36667	-0.010878
9.38333	-0.009689
9.4	-0.008401
9.41667	-0.006872
9.43333	-0.005463
9.45	-0.004194
9.46667	-0.003355
9.48333	-0.002526
9.5	-0.001777
9.51667	-0.000888
9.53333	-0.000349
9.55	0.00011
9.56667	0.000309
9.58333	0.000718
9.6	0.001218
9.61667	0.001697
9.63333	0.001867
9.65	0.001827
9.66667	0.001577
9.68333	0.001666
9.7	0.002046
9.71667	0.001607
9.73333	0.001268
9.75	0.001208
9.76667	0.001249
9.78333	0.00158
9.8	0.002151
9.81667	0.002482
9.83333	0.002544
9.85	0.002585
9.86667	0.002597
9.88333	0.00282
9.9	0.003022
9.91667	0.002805
9.93333	0.002417
9.95	0.0022
9.96667	0.001943
9.98333	0.001657
10	0.00166
10.0167	0.001683
10.0333	0.001596
10.05	0.001319
10.0667	0.000952
10.0833	0.000725
10.1	0.000398
10.1167	0.000188
10.1333	0.000199
10.15	7e-05
10.1667	-0.00031
10.1833	-0.000571
10.2	-0.000915
10.2167	-0.001239
10.2333	-0.001643
10.25	-0.001887
10.2667	-0.002125
10.2833	-0.002056
10.3	-0.002536
10.3167	-0.002417
10.3333	-0.002388
10.35	-0.002214
10.3667	-0.001853
10.3833	-0.001761
10.4	-0.00155
10.4167	-0.001598
10.4333	-0.001834
10.45	-0.00246
10.4667	-0.001806
10.4833	-0.001493
10.5	-0.00077
10.5167	-0.000253
10.5333	7.5e-05
10.55	0.000622
10.5667	0.001329
10.5833	0.002064
10.6	0.002306
10.6167	0.002678
10.6333	0.00287
10.65	0.001882
10.6667	0.001092
10.6833	0.000799
10.7	0.000677
10.7167	0.000834
10.7333	0.001032
10.75	0.001176
10.7667	0.000729
10.7833	0.000332
10.8	-0.000295
10.8167	-0.000803
10.8333	-0.001435
10.85	-0.001907
10.8667	-0.002439
10.8833	-0.003372
10.9	-0.003285
10.9167	-0.002612
10.9333	-0.00256
10.95	-0.003287
10.9667	-0.003705
10.9833	-0.004624
11	-0.004855
11.0167	-0.002587
11.0333	-0.011288
11.05	-0.06416
11.0667	-0.133623
11.0833	-0.198887
11.1	-0.245891
11.1167	-0.255724
11.1333	-0.243568
11.15	-0.214252
11.1667	-0.168967
11.1833	-0.121341
11.2	-0.077336
11.2167	-0.05289
11.2333	-0.037913
11.25	-0.026276
11.2667	-0.020819
11.2833	-0.019712
11.3	-0.019515
11.3167	-0.018115
11.3333	-0.015975
11.35	-0.013635
11.3667	-0.011715
11.3833	-0.009494
11.4	-0.007849
11.4167	-0.006835
11.4333	-0.00576
11.45	-0.005125
11.4667	-0.004167
11.4833	-0.003256
11.5	-0.001394
11.5167	-0.000183
11.5333	-2.2e-05
11.55	5.5e-05
11.5667	0.000335
11.5833	0.000395
11.6	0.000715
11.6167	0.001074
11.6333	0.001153
11.65	0.001193
11.6667	0.001063
11.6833	0.000933
11.7	0.000963
11.7167	0.001145
11.7333	0.001537
11.75	0.001748
11.7667	0.00225
11.7833	0.002445
11.8	0.002691
11.8167	0.003056
11.8333	0.002742
11.85	0.002157
11.8667	0.002129
11.8833	0.001909
11.9	0.00173
11.9167	0.00169
11.9333	0.00149
11.95	0.00117
11.9667	0.001305
11.9833	0.00111
12	0.000676
12.0167	0.000421
12.0333	0.000658
12.05	0.000477
12.0667	0.000237
12.0833	0.000436
12.1	0.000536
12.1167	0.000458
12.1333	0.000331
12.15	0.000664
12.1667	0.000906
12.1833	0.000961
12.2	0.001226
12.2167	0.00161
12.2333	0.001545
12.25	0.001519
12.2667	0.001338
12.2833	0.001422
12.3	0.001666
12.3167	0.001911
12.3333	0.001895
12.35	0.001754
12.3667	0.001866
12.3833	0.002137
12.4	0.002159
12.4167	0.001971
12.4333	0.001515
12.45	0.001051
12.4667	0.000726
12.4833	0.000581
12.5	0.000346
12.5167	0.000151
12.5333	0.000175
12.55	0.00016
12.5667	6.4e-05
12.5833	-7.3e-05
12.6	-0.000224
12.6167	-0.000535
12.6333	-0.000976
12.65	-0.001437
12.6667	-0.001902
12.6833	-0.002274
12.7	-0.002515
12.7167	-0.002757
12.7333	-0.003019
12.75	-0.003088
12.7667	-0.002953
12.7833	-0.002639
12.8	-0.002324
12.8167	-0.00234
12.8333	-0.002528
12.85	-0.0027
12.8667	-0.002942
12.8833	-0.003114
12.9	-0.003305
12.9167	-0.002944
12.9333	-0.002363
12.95	-0.002462
12.9667	-0.002751
12.9833	-0.004372
13	-0.006588
13.0167	-0.004804
13.0333	-0.00593
13.05	-0.052986
13.0667	-0.117067
13.0833	-0.185029
13.1	-0.23755
13.1167	-0.253732
13.1333	-0.252433
13.15	-0.241683
13.1667	-0.227139
13.1833	-0.209816
13.2	-0.180362
13.2167	-0.143659
13.2333	-0.109945
13.25	-0.091316
13.2667	-0.071936
13.2833	-0.060446
13.3	-0.051897
13.3167	-0.044719
13.3333	-0.038632
13.35	-0.033415
13.3667	-0.028969
13.3833	-0.024813
13.4	-0.022179
13.4167	-0.018804
13.4333	-0.014969
13.45	-0.011974
13.4667	-0.010363
13.4833	-0.009029
13.5	-0.006875
13.5167	-0.004472
13.5333	-0.002398
13.55	-0.000399
13.5667	0.000815
13.5833	0.001818
13.6	0.002572
13.6167	0.003146
13.6333	0.004293
13.65	0.004957
13.6667	0.005372
13.6833	0.005257
13.7	0.005491
13.7167	0.005299
13.7333	0.004205
13.75	0.004161
13.7667	0.004508
13.7833	0.004074
13.8	0.002683
13.8167	0.001922
13.8333	0.002101
13.85	0.00188
13.8667	0.002308
13.8833	0.002851
13.9	0.002874
13.9167	0.002967
13.9333	0.00315
13.95	0.00328
13.9667	0.002738
13.9833	0.001826
14	0.001014
14.0167	0.000701
14.0333	0.000876
14.05	0.001279
14.0667	0.001833
14.0833	0.001936
14.1	0.00167
14.1167	0.0011
14.1333	1e-05
14.15	-0.0005
14.1667	-0.00013
14.1833	-0.00013
14.2	-0.000303
14.2167	0.000355
14.2333	0.000673
14.25	0.00056
14.2667	0.000757
14.2833	0.001233
14.3	0.0025
14.3167	0.003806
14.3333	0.004902
14.35	0.005218
14.3667	0.005603
14.3833	0.005789
14.4	0.006564
14.4167	0.00711
14.4333	0.007856
14.45	0.007592
14.4667	0.007758
14.4833	0.006804
14.5	0.00633
14.5167	0.005817
14.5333	0.005115
14.55	0.004662
14.5667	0.00453
14.5833	0.004017
14.6	0.003667
14.6167	0.002757
14.6333	0.002426
14.65	0.001826
14.6667	0.001327
14.6833	0.00111
14.7	0.000803
14.7167	0.000636
14.7333	0.000649
14.75	0.000584
14.7667	0.000401
14.7833	0.000218
14.8	-5e-06
14.8167	0.000122
14.8333	0.000112
14.85	0.000294
14.8667	0.000586
14.8833	0.000827
14.9	0.000689
14.9167	9.5e-05
14.9333	1.1e-05
14.95	0.000168
14.9667	0.000815
14.9833	0.002021
15	0.002043
15.0167	0.003625
15.0333	0.001017
15.05	-0.044882
15.0667	-0.106689
15.0833	-0.168722
15.1	-0.218285
15.1167	-0.238078
15.1333	-0.249861
15.15	-0.265882
15.1667	-0.28859
15.1833	-0.301248
15.2	-0.302435
15.2167	-0.282623
15.2333	-0.253437
15.25	-0.22341
15.2667	-0.189862
15.2833	-0.163014
15.3	-0.141856
15.3167	-0.129264
15.3333	-0.109441
15.35	-0.090867
15.3667	-0.080154
15.3833	-0.07328
15.4	-0.067981
15.4167	-0.061922
15.4333	-0.055013
15.45	-0.049083
15.4667	-0.042313
15.4833	-0.036018
15.5	-0.031133
15.5167	-0.027938
15.5333	-0.025113
15.55	-0.023095
15.5667	-0.021034
15.5833	-0.019073
15.6	-0.018002
15.6167	-0.016001
15.6333	-0.013896
15.65	-0.011899
15.6667	-0.010921
15.6833	-0.010264
15.7	-0.009436
15.7167	-0.008755
15.7333	-0.008391
15.75	-0.008087
15.7667	-0.007883
15.7833	-0.00759
15.8	-0.00727
15.8167	-0.00704
15.8333	-0.00689
15.85	-0.006889
15.8667	-0.006979
15.8833	-0.006962
15.9	-0.007005
15.9167	-0.007098
15.9333	-0.006981
15.95	-0.006763
15.9667	-0.006599
15.9833	-0.006325
16	-0.006042
16.0167	-0.005618
16.0333	-0.005482
16.05	-0.004911
16.0667	-0.004551
16.0833	-0.00442
16.1	-0.0044
16.1167	-0.004795
16.1333	-0.004857
16.15	-0.00467
16.1667	-0.004452
16.1833	-0.004145
16.2	-0.003901
16.2167	-0.003717
16.2333	-0.003192
16.25	-0.002568
16.2667	-0.002433
16.2833	-0.001731
16.3	-0.001269
16.3167	-0.001017
16.3333	-0.000775
16.35	-0.000682
16.3667	-0.000642
16.3833	-0.000423
16.4	6.6e-05
16.4167	0.000986
16.4333	0.001148
16.45	0.001735
16.4667	0.002202
16.4833	0.002859
16.5	0.003246
16.5167	0.003277
16.5333	0.003132
16.55	0.003196
16.5667	0.003121
16.5833	0.002795
16.6	0.002206
16.6167	0.001928
16.6333	0.001879
16.65	0.001691
16.6667	0.001443
16.6833	0.00118
16.7	0.000718
16.7167	0.000665
16.7333	1.2e-05
16.75	-0.00065
16.7667	-0.000989
16.7833	-0.001069
16.8	-0.001538
16.8167	-0.001918
16.8333	-0.002017
16.85	-0.002095
16.8667	-0.001904
16.8833	-0.002262
16.9	-0.002121
16.9167	-0.002249
16.9333	-0.002278
16.95	-0.001077
16.9667	0.000464
16.9833	0.000846
17	0.001327
17.0167	0.004517
17.0333	0.001638
17.05	-0.026351
17.0667	-0.067491
17.0833	-0.109561
17.1	-0.135291
17.1167	-0.142021
17.1333	-0.148351
17.15	-0.156451
17.1667	-0.166641
17.1833	-0.168582
17.2	-0.158633
17.2167	-0.145664
17.2333	-0.123605
17.25	-0.104446
17.2667	-0.086498
17.2833	-0.079379
17.3	-0.07167
17.3167	-0.063582
17.3333	-0.056645
17.35	-0.051337
17.3667	-0.047319
17.3833	-0.042792
17.4	-0.039415
17.4167	-0.036368
17.4333	-0.031881
17.45	-0.028704
17.4667	-0.026378
17.4833	-0.024072
17.5	-0.021796
17.5167	-0.01921
17.5333	-0.017184
17.55	-0.015559
17.5667	-0.013944
17.5833	-0.012459
17.6	-0.011124
17.6167	-0.01011
17.6333	-0.009485
17.65	-0.008892
17.6667	-0.008288
17.6833	-0.007334
17.7	-0.00647
17.7167	-0.005667
17.7333	-0.005055
17.75	-0.004462
17.7667	-0.00395
17.7833	-0.003547
17.8	-0.003426
17.8167	-0.003304
17.8333	-0.003113
17.85	-0.003171
17.8667	-0.00322
17.8833	-0.00312
17.9	-0.00309
17.9167	-0.00296
17.9333	-0.00259
17.95	-0.00216
17.9667	-0.001491
17.9833	-0.000802
18	-0.000184
18.0167	9.5e-05
18.0333	0.000293
18.05	0.000511
18.0667	0.000658
18.0833	0.000725
18.1	0.000913
18.1167	0.001089
18.1333	0.001345
18.15	0.001351
18.1667	0.001327
18.1833	0.001283
18.2	0.001338
18.2167	0.001382
18.2333	0.001506
18.25	0.001901
18.2667	0.002055
18.2833	0.001968
18.3	0.001631
18.3167	0.001113
18.3333	0.000666
18.35	0.000368
18.3667	5.8e-05
18.3833	-0.000151
18.4	-0.000211
18.4167	-0.000311
18.4333	-0.000272
18.45	-0.000305
18.4667	-0.000509
18.4833	-0.000542
18.5	-0.000636
18.5167	-0.000652
18.5333	-0.00058
18.55	-0.000528
18.5667	-0.000296
18.5833	-0.000504
18.6	-0.000765
18.6167	-0.000919
18.6333	-0.001032
18.65	-0.001155
18.6667	-0.001329
18.6833	-0.001247
18.7	-0.001306
18.7167	-0.001594
18.7333	-0.001553
18.75	-0.001512
18.7667	-0.001526
18.7833	-0.00082
18.8	-0.000534
18.8167	-0.000428
18.8333	-0.000514
18.85	-0.000482
18.8667	-0.00048
18.8833	-0.000628
18.9	-0.000366
18.9167	9.4e-05
18.9333	0.001183
18.95	0.002362
18.9667	0.002811
18.9833	0.00083
19	-0.001542
19.0167	-0.003284
19.0333	-0.001717
19.05	-0.019049
19.0667	-0.045812
19.0833	-0.066505
19.1	-0.081678
19.1167	-0.083481
19.1333	-0.071744
19.15	-0.058277
19.1667	-0.048129
19.1833	-0.039362
19.2	-0.032284
19.2167	-0.027847
19.2333	-0.024119
19.25	-0.021049
19.2667	-0.01831
19.2833	-0.016221
19.3	-0.014731
19.3167	-0.013771
19.3333	-0.011709
19.35	-0.009326
19.3667	-0.007524
19.3833	-0.005992
19.4	-0.004598
19.4167	-0.003512
19.4333	-0.002575
19.45	-0.001579
19.4667	-0.000993
19.4833	-0.000523
19.5	-0.000202
19.5167	0.000139
19.5333	0.00039
19.55	0.000671
19.5667	0.000988
19.5833	0.000965
19.6	0.001062
19.6167	0.001079
19.6333	0.001678
19.65	0.001952
19.6667	0.001936
19.6833	0.001741
19.7	0.001815
19.7167	0.001812
19.7333	0.001605
19.75	0.001617
19.7667	0.00175
19.7833	0.001892
19.8	0.00196
19.8167	0.001852
19.8333	0.001624
19.85	0.001336
19.8667	0.001258
19.8833	0.001307
19.9	0.001498
19.9167	0.00179
19.9333	0.002111
19.95	0.002333
19.9667	0.002193
19.9833	0.002094
20	0.001765
20.0167	0.001535
20.0333	0.001207
20.05	0.000856
20.0667	0.000554
20.0833	0.000303
20.1	4.1e-05
20.1167	-9.8e-05
20.1333	-0.000274
20.15	-0.00021
20.1667	-7.5e-05
20.1833	-3.1e-05
20.2	5.5e-05
20.2167	-5.7e-05
20.2333	-0.000309
20.25	-0.000462
20.2667	-0.000664
20.2833	-0.000885
20.3	-0.000916
20.3167	-0.000856
20.3333	-0.000517
20.35	-0.000208
20.3667	7.1e-05
20.3833	0.00023
20.4	0.000409
20.4167	0.000648
20.4333	0.000776
20.45	0.000703
20.4667	0.00049
20.4833	0.000327
20.5	0.000254
20.5167	0.00014
20.5333	-0.000187
20.55	-0.000455
20.5667	-0.000622
20.5833	-0.000799
20.6	-0.000949
20.6167	-0.001102
20.6333	-0.001315
20.65	-0.001258
20.6667	-0.001421
20.6833	-0.001519
20.7	-0.001499
20.7167	-0.0015
20.7333	-0.00146
20.75	-0.001601
20.7667	-0.001768
20.7833	-0.001797
20.8	-0.001695
20.8167	-0.001714
20.8333	-0.001653
20.85	-0.00145
20.8667	-0.001227
20.8833	-0.000893
20.9	-0.00069
20.9167	-0.000489
20.9333	-0.000673
20.95	-0.000926
20.9667	-0.00134
20.9833	-0.001094
21	-6.1e-05
21.0167	0.000899
21.0333	0.00318
21.05	-0.01294
21.0667	-0.03926
21.0833	-0.059813
21.1	-0.072767
21.1167	-0.065411
21.1333	-0.050895
21.15	-0.044619
21.1667	-0.034085
21.1833	-0.019382
21.2	-0.008119
21.2167	-0.004886
21.2333	-0.000683
21.25	0.001829
21.2667	0.00368
21.2833	0.004372
21.3	0.004874
21.3167	0.005196
21.3333	0.005498
21.35	0.00546
21.3667	0.006132
21.3833	0.006544
21.4	0.007087
21.4167	0.007491
21.4333	0.007535
21.45	0.007289
21.4667	0.006782
21.4833	0.006258
21.5	0.005606
21.5167	0.004983
21.5333	0.0046
21.55	0.004247
21.5667	0.003948
21.5833	0.00368
21.6	0.003322
21.6167	0.002984
21.6333	0.002966
21.65	0.002785
21.6667	0.002633
21.6833	0.002772
21.7	0.00277
21.7167	0.00264
21.7333	0.002506
21.75	0.002173
21.7667	0.001959
21.7833	0.001835
21.8	0.001826
21.8167	0.001891
21.8333	0.002007
21.85	0.002213
21.8667	0.002498
21.8833	0.00266
21.9	0.002866
21.9167	0.003142
21.9333	0.003227
21.95	0.003383
21.9667	0.003516
21.9833	0.003422
22	0.003107
22.0167	0.002652
22.0333	0.002307
22.05	0.00213
22.0667	0.001702
22.0833	0.001524
22.1	0.001187
22.1167	0.00089
22.1333	0.001026
22.15	0.000942
22.1667	0.000478
22.1833	-0.000156
22.2	-0.00065
22.2167	-0.001055
22.2333	-0.00151
22.25	-0.002024
22.2667	-0.002619
22.2833	-0.002966
22.3	-0.003055
22.3167	-0.002884
22.3333	-0.002323
22.35	-0.001822
22.3667	-0.001627
22.3833	-0.001733
22.4	-0.00164
22.4167	-0.001536
22.4333	-0.001352
22.45	-0.001107
22.4667	-0.000842
22.4833	-0.000548
22.5	-0.000423
22.5167	-0.00016
22.5333	-0.000115
22.55	0.00011
22.5667	-0.000235
22.5833	-0.00047
22.6	-0.000658
22.6167	-0.000804
22.6333	-0.00111
22.65	-0.001425
22.6667	-0.001851
22.6833	-0.002302
22.7	-0.002309
22.7167	-0.002185
22.7333	-0.002282
22.75	-0.002298
22.7667	-0.001992
22.7833	-0.001649
22.8	-0.001686
22.8167	-0.001553
22.8333	-0.00156
22.85	-0.001495
22.8667	-0.00135
22.8833	-0.000846
22.9	-3.1e-05
22.9167	0.000532
22.9333	0.000851
22.95	0.001069
22.9667	0.001537
22.9833	0.001185
23	0.001222
23.0167	0.002726
23.0333	0.004611
23.05	-0.010605
23.0667	-0.036201
23.0833	-0.057278
23.1	-0.072625
23.1167	-0.066223
23.1333	-0.04521
23.15	-0.023008
23.1667	-0.014245
23.1833	-0.007832
23.2	-0.003769
23.2167	0.000244
23.2333	0.002237
23.25	0.003742
23.2667	0.004738
23.2833	0.005373
23.3	0.005468
23.3167	0.005554
23.3333	0.005865
23.35	0.006585
23.3667	0.007005
23.3833	0.007375
23.4	0.007347
23.4167	0.006795
23.4333	0.006422
23.45	0.006149
23.4667	0.005996
23.4833	0.005837
23.5	0.005604
23.5167	0.00516
23.5333	0.004806
23.55	0.004442
23.5667	0.004146
23.5833	0.004513
23.6	0.004611
23.6167	0.004468
23.6333	0.004326
23.65	0.004195
23.6667	0.003655
23.6833	0.003366
23.7	0.003367
23.7167	0.003748
23.7333	0.004233
23.75	0.004458
23.7667	0.004542
23.7833	0.004257
23.8	0.003985
23.8167	0.003723
23.8333	0.00289
23.85	0.002638
23.8667	0.002125
23.8833	0.001517
23.9	0.000834
23.9167	-2.9e-05
23.9333	-0.000512
23.95	-0.000516
23.9667	-0.000545
23.9833	-0.000483
24	-0.000121
24.0167	-0.000209
24.0333	-0.000956
24.05	-0.001743
24.0667	-0.00187
24.0833	-0.002026
24.1	-0.002213
24.1167	-0.002209
24.1333	-0.002138
24.15	-0.002157
24.1667	-0.002226
24.1833	-0.002335
24.2	-0.002355
24.2167	-0.002278
24.2333	-0.002132
24.25	-0.002075
24.2667	-0.002238
24.2833	-0.002544
24.3	-0.002803
24.3167	-0.002913
24.3333	-0.003012
24.35	-0.002831
24.3667	-0.002534
24.3833	-0.002328
24.4	-0.002103
24.4167	-0.002048
24.4333	-0.001873
24.45	-0.001641
24.4667	-0.00107
24.4833	-0.000448
24.5	-7.7e-05
24.5167	0.000154
24.5333	-0.000396
24.55	-0.000457
24.5667	-0.000157
24.5833	-0.000167
24.6	0.000323
24.6167	0.000803
24.6333	0.001104
24.65	0.000835
24.6667	0.000825
24.6833	0.001037
24.7	0.000951
24.7167	0.000856
24.7333	0.00114
24.75	0.001304
24.7667	0.001201
24.7833	0.000681
24.8	0.000811
24.8167	0.00115
24.8333	0.00148
24.85	0.001715
24.8667	0.002342
24.8833	0.002618
24.9	0.002485
24.9167	0.002011
24.9333	0.002215
24.95	0.002679
24.9667	0.002373
24.9833	0.002657
25	0.001312
25.0167	-0.002477
25.0333	-0.001756
25.05	-0.005755
25.0667	-0.031045
25.0833	-0.050712
25.1	-0.062835
25.1167	-0.059838
25.1333	-0.040142
25.15	-0.029435
25.1667	-0.015716
25.1833	-0.005434
25.2	0.001948
25.2167	0.005689
25.2333	0.009611
25.25	0.011565
25.2667	0.011221
25.2833	0.011466
25.3	0.011602
25.3167	0.010417
25.3333	0.010125
25.35	0.009593
25.3667	0.009432
25.3833	0.00949
25.4	0.009199
25.4167	0.008779
25.4333	0.007689
25.45	0.0061
25.4667	0.00593
25.4833	0.00604
25.5	0.006071
25.5167	0.006013
25.5333	0.006344
25.55	0.006795
25.5667	0.007266
25.5833	0.007417
25.6	0.007198
25.6167	0.006589
25.6333	0.00613
25.65	0.00585
25.6667	0.00584
25.6833	0.00525
25.7	0.00462
25.7167	0.00426
25.7333	0.004298
25.75	0.004306
25.7667	0.004114
25.7833	0.003972
25.8	0.00399
25.8167	0.003844
25.8333	0.003419
25.85	0.002644
25.8667	0.001909
25.8833	0.001502
25.9	0.001103
25.9167	0.000494
25.9333	0.000185
25.95	0.000215
25.9667	0.000274
25.9833	0.000339
26	0.000325
26.0167	0.00046
26.0333	0.000406
26.05	6.8e-05
26.0667	-0.000173
26.0833	-0.000374
26.1	-0.000404
26.1167	-0.000895
26.1333	-0.001162
26.15	-0.00147
26.1667	-0.001828
26.1833	-0.002016
26.2	-0.002034
26.2167	-0.00208
26.2333	-0.002186
26.25	-0.002062
26.2667	-0.001838
26.2833	-0.001796
26.3	-0.00155
26.3167	-0.001273
26.3333	-0.001067
26.35	-0.000901
26.3667	-0.000887
26.3833	-0.000717
26.4	-0.000647
26.4167	-0.000718
26.4333	-0.000708
26.45	-0.000441
26.4667	-0.000126
26.4833	0.00027
26.5	0.000685
26.5167	0.00107
26.5333	0.001263
26.55	0.001195
26.5667	0.001097
26.5833	0.00102
26.6	0.000992
26.6167	0.000993
26.6333	0.000865
26.65	0.000586
26.6667	0.000347
26.6833	8.8e-05
26.7	0.000189
26.7167	0.00046
26.7333	0.000641
26.75	0.000782
26.7667	0.000803
26.7833	0.000625
26.8	0.000296
26.8167	-3.2e-05
26.8333	-0.000211
26.85	-0.000218
26.8667	5.4e-05
26.8833	0.000457
26.9	0.0008
26.9167	0.000832
26.9333	0.001126
26.95	0.00124
26.9667	0.000364
26.9833	-5.1e-05
27	0.000433
27.0167	0.001899
27.0333	0.002134
27.05	-0.01065
27.0667	-0.038834
27.0833	-0.058018
27.1	-0.070051
27.1167	-0.062884
27.1333	-0.039126
27.15	-0.023949
27.1667	-0.010901
27.1833	-0.003103
27.2	0.001556
27.2167	0.004125
27.2333	0.005343
27.25	0.006553
27.2667	0.007113
27.2833	0.007273
27.3	0.007643
27.3167	0.008113
27.3333	0.008644
27.35	0.009486
27.3667	0.009897
27.3833	0.009919
27.4	0.0094
27.4167	0.008853
27.4333	0.008406
27.45	0.008038
27.4667	0.007551
27.4833	0.007094
27.5	0.006588
27.5167	0.006182
27.5333	0.005796
27.55	0.00535
27.5667	0.005284
27.5833	0.005049
27.6	0.004444
27.6167	0.004029
27.6333	0.003564
27.65	0.00308
27.6667	0.002816
27.6833	0.002253
27.7	0.002089
27.7167	0.002185
27.7333	0.001932
27.75	0.001719
27.7667	0.001656
27.7833	0.001604
27.8	0.001461
27.8167	0.001339
27.8333	0.001257
27.85	0.001176
27.8667	0.000894
27.8833	0.000592
27.9	0.000411
27.9167	0.00044
27.9333	0.00071
27.95	0.000919
27.9667	0.000978
27.9833	0.000928
28	0.000648
28.0167	0.000658
28.0333	0.000607
28.05	0.000227
28.0667	0.000167
28.0833	5.7e-05
28.1	-3.3e-05
28.1167	5.7e-05
28.1333	9.6e-05
28.15	5e-06
28.1667	-5.6e-05
28.1833	0.000173
28.2	9.2e-05
28.2167	1.9e-05
28.2333	-5.3e-05
28.25	-0.000266
28.2667	-0.000699
28.2833	-0.001222
28.3	-0.001777
28.3167	-0.002032
28.3333	-0.001838
28.35	-0.001423
28.3667	-0.001099
28.3833	-0.000707
28.4	-0.000555
28.4167	-0.000383
28.4333	-0.000222
28.45	-0.000151
28.4667	-8.2e-05
28.4833	-9.2e-05
28.5	-6.3e-05
28.5167	9.6e-05
28.5333	0.000234
28.55	0.000301
28.5667	0.000399
28.5833	0.000406
28.6	0.000463
28.6167	0.000419
28.6333	0.000444
28.65	0.00024
28.6667	-0.000125
28.6833	-0.000559
28.7	-0.000955
28.7167	-0.001191
28.7333	-0.001267
28.75	-0.001163
28.7667	-0.001099
28.7833	-0.001096
28.8	-0.000933
28.8167	-0.00068
28.8333	-0.000527
28.85	-0.000403
28.8667	-0.00042
28.8833	-0.000507
28.9	-0.000404
28.9167	0.000149
28.9333	0.001043
28.95	0.002088
28.9667	0.002803
28.9833	0.002837
29	0.003132
29.0167	0.002548
29.0333	0.002165
29.05	-0.000398
29.0667	-0.020521
29.0833	-0.042434
29.1	-0.057164
29.1167	-0.057073
29.1333	-0.045503
29.15	-0.036873
29.1667	-0.029092
29.1833	-0.020358
29.2	-0.008104
29.2167	0.00178
29.2333	0.005434
29.25	0.00435
29.2667	0.004229
29.2833	0.004338
29.3	0.003437
29.3167	0.002435
29.3333	0.001937
29.35	0.002202
29.3667	0.002286
29.3833	0.00233
29.4	0.001794
29.4167	0.001393
29.4333	0.001104
29.45	0.000814
29.4667	0.000694
29.4833	0.000395
29.5	0.000142
29.5167	-0.000221
29.5333	-0.000494
29.55	-0.000456
29.5667	-0.000138
29.5833	0.000167
29.6	0.000542
29.6167	0.000757
29.6333	0.001032
29.65	0.00126
29.6667	0.001384
29.6833	0.001457
29.7	0.001601
29.7167	0.001654
29.7333	0.001713
29.75	0.001745
29.7667	0.001887
29.7833	0.00193
29.8	0.001872
29.8167	0.002021
29.8333	0.002133
29.85	0.002274
29.8667	0.002356
29.8833	0.002157
29.9	0.001826
29.9167	0.001555
29.9333	0.001404
29.95	0.001273
29.9667	0.001013
29.9833	0.000868
30	0.000673
30.0167	0.000367
30.0333	-0.000148
30.05	-0.000482
30.0667	-0.000744
30.0833	-0.000837
30.1	-0.000889
30.1167	-0.000822
30.1333	-0.000704
30.15	-0.000706
30.1667	-0.000938
30.1833	-0.0011
30.2	-0.001233
30.2167	-0.001376
30.2333	-0.00152
30.25	-0.001694
30.2667	-0.001949
30.2833	-0.002093
30.3	-0.00217
30.3167	-0.002378
30.3333	-0.002215
30.35	-0.001883
30.3667	-0.001501
30.3833	-0.001163
30.4	-0.001024
30.4167	-0.000996
30.4333	-0.001057
30.45	-0.00113
30.4667	-0.000975
30.4833	-0.00071
30.5	-0.000455
30.5167	-0.000301
30.5333	-0.000187
30.55	5.5e-05
30.5667	0.000547
30.5833	0.00121
30.6	0.001412
30.6167	0.001423
30.6333	0.001533
30.65	0.001394
30.6667	0.001044
30.6833	0.000815
30.7	0.000784
30.7167	0.000723
30.7333	0.000643
30.75	0.000692
30.7667	0.000611
30.7833	0.000549
30.8	0.000286
30.8167	0.000174
30.8333	0.000172
30.85	1.9e-05
30.8667	-0.000175
30.8833	-0.000589
30.9	-0.000823
30.9167	-0.000867
30.9333	-0.000252
30.95	-0.000558
30.9667	-0.001394
30.9833	-0.001611
31	-0.002077
31.0167	-0.002765
31.0333	-0.003183
31.05	-0.006862
31.0667	-0.0273
31.0833	-0.049209
31.1	-0.063079
31.1167	-0.06595
31.1333	-0.04565
31.15	-0.031371
31.1667	-0.016052
31.1833	-0.008905
31.2	-0.001228
31.2167	0.001639
31.2333	0.004226
31.25	0.006433
31.2667	0.007757
31.2833	0.008292
31.3	0.008327
31.3167	0.007932
31.3333	0.007566
31.35	0.007769
31.3667	0.008121
31.3833	0.007984
31.4	0.007977
31.4167	0.008038
31.4333	0.007939
31.45	0.007799
31.4667	0.00765
31.4833	0.00738
31.5	0.007059
31.5167	0.006788
31.5333	0.006626
31.55	0.006465
31.5667	0.006283
31.5833	0.00614
31.6	0.005996
31.6167	0.005923
31.6333	0.005919
31.65	0.005996
31.6667	0.00634
31.6833	0.006864
31.7	0.006989
31.7167	0.007173
31.7333	0.007217
31.75	0.00706
31.7667	0.006892
31.7833	0.006615
31.8	0.006267
31.8167	0.005959
31.8333	0.005709
31.85	0.00549
31.8667	0.00527
31.8833	0.005081
31.9	0.00487
31.9167	0.004649
31.9333	0.004707
31.95	0.004696
31.9667	0.004515
31.9833	0.004242
32	0.003949
32.0167	0.003435
32.0333	0.003002
32.05	0.002669
32.0667	0.002534
32.0833	0.002699
32.1	0.002964
32.1167	0.003089
32.1333	0.003043
32.15	0.002736
32.1667	0.00253
32.1833	0.002313
32.2	0.002166
32.2167	0.002268
32.2333	0.00208
32.25	0.002181
32.2667	0.002333
32.2833	0.002014
32.3	0.001894
32.3167	0.001824
32.3333	0.002164
32.35	0.002413
32.3667	0.002873
32.3833	0.002961
32.4	0.003019
32.4167	0.003017
32.4333	0.002895
32.45	0.002723
32.4667	0.0027
32.4833	0.002746
32.5	0.002743
32.5167	0.002609
32.5333	0.002535
32.55	0.00238
32.5667	0.002444
32.5833	0.002779
32.6	0.002854
32.6167	0.002888
32.6333	0.002881
32.65	0.002694
32.6667	0.002588
32.6833	0.002361
32.7	0.002203
32.7167	0.002145
32.7333	0.001906
32.75	0.001578
32.7667	0.00128
32.7833	0.00093
32.8	0.00073
32.8167	0.00055
32.8333	0.00052
32.85	0.00059
32.8667	0.000769
32.8833	0.000728
32.9	0.000346
32.9167	0.000155
32.9333	-0.000217
32.95	-0.000359
32.9667	-0.000622
32.9833	-0.000795
33	0.000682
33.0167	0.003659
33.0333	0.006554
33.05	0.00426
33.0667	-0.022084
33.0833	-0.044569
33.1	-0.056964
33.1167	-0.06306
33.1333	-0.049466
33.15	-0.031081
33.1667	-0.015437
33.1833	-0.006424
33.2	-0.000442
33.2167	0.003131
33.2333	0.003964
33.25	0.005127
33.2667	0.005978
33.2833	0.005819
33.3	0.005631
33.3167	0.006332
33.3333	0.007033
33.35	0.007743
33.3667	0.008483
33.3833	0.008693
[truncated: 338 more rows]

## Sheet: Fig.1D
4Cl-IAA:	Fit_X	Fit_Y	NDH_X	NDH_Y
	0.03276	2.25511	0.363911	1.96781
	0.197532	2.16834	0.531897	1.86048
	0.363911	2.00118	0.70149	1.5642
	0.531897	1.804	0.87269	1.34438
	0.70149	1.58331	1.0455	1.14714
	0.87269	1.35215	1.21991	0.924664
	1.0455	1.12702	1.39593	0.732617
	1.21991	0.922553	1.57356	0.566967
	1.39593	0.747411	1.75279	0.446988
	1.57356	0.603652	1.93363	0.457105
	1.75279	0.488776	2.11608	0.346219
	1.93363	0.398234	2.30013	0.222578
	2.11608	0.327168	2.48579	0.337956
	2.30013	0.27127	2.67306	0.211736
	2.48579	0.227037	2.86194	0.147089
	2.67306	0.191749	3.05242	0.152076
	2.86194	0.163335	3.24451	0.040361
	3.05242	0.140236
	3.24451	0.121278
IPA:	Fit_X	Fit_Y	NDH_X	NDH_Y
	0.040855	3.59782	0.177911	3.61213
	0.177911	3.56372	0.316303	3.52056
	0.316303	3.49147	0.45603	3.53064
	0.45603	3.37895	0.597092	3.10148
	0.597092	3.19742	0.73949	2.61837
	0.73949	2.90104	0.883223	2.48144
	0.883223	2.44257	1.02829	2.02187
	1.02829	1.84466	1.17469	1.28487
	1.17469	1.25345	1.32243	0.74783
	1.32243	0.809107	1.47151	0.592667
	1.47151	0.526217	1.62192	0.146108
	1.62192	0.354956	1.77366	0.091693
	1.77366	0.249768	1.92674	0.066392
	1.92674	0.182673	2.08115	0.131167
	2.08115	0.138043	2.2369	0.170011
	2.2369	0.107172	2.39399	0.192251
	2.39399	0.085066	2.55241	0.172084
	2.55241	0.068754	2.71217	0.169872
	2.71217	0.056399
IBA:	Fit_X	Fit_Y	NDH_X	NDH_Y
	0.019656	1.57255	0.118519	1.53725
	0.118519	1.54067	0.218347	1.50321
	0.218347	1.48354	0.319138	1.39895
	0.319138	1.42077	0.420894	1.34392
	0.420894	1.35252	0.523614	1.318
	0.523614	1.27921	0.627298	1.17082
	0.627298	1.20155	0.731946	1.09611
	0.731946	1.1206	0.837558	1.06829
	0.837558	1.03767	0.944134	0.961284
	0.944134	0.954253	1.05167	0.887413
	1.05167	0.871902	1.16018	0.774949
	1.16018	0.79208	1.26965	0.726337
	1.26965	0.716044	1.38008	0.577751
	1.38008	0.644757	1.49148	0.649688
	1.49148	0.578853	1.60384	0.499096
	1.60384	0.51865
	1.71716	0.464191
	1.83145	0.415308
	1.9467	0.371687
2,4-D:	Fit_X	Fit_Y	NDH_X	NDH_Y
			0.111112	-0.211546
			0.2047	-0.260176
			0.299192	-0.310026
			0.394588	-0.252329
			0.490888	-0.004454
			0.588092	-0.276444
			0.686199	-0.263974
			0.78521	-0.216911
			0.885126	-0.119966
			0.985945	-0.226611
			1.08767	-0.191158
			1.19029	0.07537
			1.29383	-0.132605
			1.39826	-0.185326
			1.5036	0.046722
			1.60984	0.001159
			1.82503	-0.142672
NAA:	Fit_X	Fit_Y	NDH_X	NDH_Y
	0.028461	3.84198	0.171611	3.62153
	0.171611	3.68871	0.316158	3.33846
	0.316158	3.4099	0.4621	3.48232
	0.4621	3.10333	0.609438	2.63552
	0.609438	2.77851	0.758173	2.31253
	0.758173	2.44846	0.908303	2.11295
	0.908303	2.1273	1.05983	1.73544
	1.05983	1.82752	1.21275	1.62192
	1.21275	1.55771	1.36707	1.38717
	1.36707	1.32197	1.52278	1.19152
	1.52278	1.12051	1.67989	1.21477
	1.67989	0.950909	1.8384	0.502372
	1.8384	0.809425	1.9983	0.602256
	1.9983	0.691906	2.1596	0.695154
	2.1596	0.594368	2.32229	0.418342
	2.32229	0.513277	2.48638	0.398904
	2.48638	0.445628	2.65187	0.542404
	2.65187	0.388938	2.81875	0.305979
	2.81875	0.341186

## Sheet: Fig.1E
T(℃)	IadK2			IadK2+4Cl-IAA			IadK2+IPA			IadK2+IBA			IadK2+2,4-D			IadK2+NAA			IadK2+IAA
25	-374.664	-405.149	-867.917	221.082	-152.387	109.777	-28.183	-657.923	-21.0622	187.432	-145.247	-135.662	227.179	175.407	51.6294	-590.443	61.5914	17.7706	-3768.83	-1640.44	-1643.87
25.498	-357.772	-390.573	-862.242	233.803	-158.108	120.814	-21.9407	-638.615	-14.9991	183.453	-147.764	-135.088	219.91	180.604	44.28	-618.771	53.7805	1.27753	-3726.91	-1667.8	-1587.2
25.997	-343.079	-377.48	-873.166	221.394	-181.324	108.598	-27.24	-630.267	-27.3739	156.497	-162.953	-147.513	193.893	168.879	13.8853	-664.989	27.2937	-39.8975	-3625.02	-1745.34	-1576.15
26.495	-329.019	-366.141	-903.664	178.121	-226.286	67.0578	-49.3752	-631.316	-58.5678	102.636	-191.517	-169.292	142.586	135.25	-36.0954	-727.979	-15.9456	-102.28	-3458.03	-1869.33	-1622.27
26.993	-313.524	-356.695	-949.943	110.08	-290.326	0.558403	-88.477	-637.13	-103.156	27.2315	-228.996	-193.164	69.5268	83.3356	-92.2338	-801.098	-68.3099	-173.361	-3259.68	-2014.5	-1713.24
27.492	-295.127	-348.271	-1003.15	32.9822	-365.306	-76.1697	-130.148	-641.594	-153.071	-54.7584	-267.728	-212.189	-13.6633	24.8077	-135.328	-875.68	-120.023	-238.123	-3090.76	-2144.62	-1817.01
27.99	-274.281	-338.325	-1052.84	-29.7492	-440.841	-141.788	-172.052	-638.758	-197.588	-127.116	-300.107	-222.695	-95.7825	-25.3821	-153.469	-944.279	-160.687	-286.419	-3005.19	-2228.95	-1898.95
28.488	-250.179	-323.194	-1090.25	-72.6569	-507.21	-190.864	-204.674	-623.944	-227.792	-177.243	-321.108	-224.429	-164.237	-55.3671	-144.934	-1001.82	-186.443	-316.143	-3015.85	-2253.88	-1940.38
28.987	-221.879	-300.032	-1110.2	-92.4898	-557.02	-217.228	-221.435	-594.523	-238.62	-200.016	-329.071	-218.745	-210.908	-60.9601	-116.403	-1045.08	-195.792	-330.792	-3085.15	-2224.65	-1944.85
29.485	-189.545	-269.044	-1112.05	-92.7157	-585.961	-220.647	-221	-550.769	-229.627	-198.371	-325.168	-207.003	-233.366	-46.471	-78.1115	-1072.4	-190.511	-334.652	-3147.6	-2159.54	-1927.44
29.983	-155.672	-234.289	-1099.29	-79.1153	-593.232	-204.825	-207.253	-496.685	-204.807	-180.72	-312.495	-190.313	-234.31	-21.9182	-46.145	-1084.3	-176.084	-330.197	-3147.93	-2081.74	-1896.99
30.482	-124.626	-202.115	-1077.88	-56.3212	-581.66	-175.44	-187.157	-439.837	-171.449	-156.618	-295.209	-170.118	-220.288	1.60442	-30.3511	-1084.16	-159.661	-319.286	-3067.83	-2011.59	-1846.96
30.98	-100.214	-178.025	-1053.58	-27.4998	-557.039	-139.2	-167.668	-389.292	-137.72	-132.983	-277.555	-148.46	-200.152	16.1643	-33.2817	-1077.31	-146.761	-305.596	-2926.05	-1959.7	-1762.65
31.478	-83.0022	-163.961	-1029.85	3.70821	-526.504	-103.38	-153.16	-351.921	-109.449	-112.62	-262.594	-127.524	-182.973	19.1645	-50.3231	-1068.37	-138.921	-294.721	-2758.1	-1922.57	-1638.19
31.976	-69.6004	-157.754	-1007.65	31.7892	-496.366	-74.8144	-144.387	-329.024	-87.7258	-95.1894	-250.98	-108.809	-175.255	13.0067	-72.1163	-1058.79	-133.986	-291.222	-2594.66	-1883.42	-1488.34
32.475	-54.5167	-154.974	-986.957	52.0685	-470.233	-57.4348	-139.199	-315.737	-69.1425	-79.2329	-240.58	-92.4333	-178.131	3.0952	-88.4138	-1046.65	-128.406	-295.3	-2452.43	-1819.21	-1345.12
32.973	-33.0839	-151.689	-968.386	58.4711	-448.173	-52.7815	-134.37	-304.095	-48.8471	-63.6234	-227.501	-75.9554	-185.985	-4.38107	-91.6942	-1029.06	-119.783	-302.246	-2336.83	-1711.05	-1241.4
33.471	-3.43021	-146.087	-953.123	52.6767	-427.231	-58.1554	-127.388	-287.887	-22.7823	-47.8376	-208.177	-57.3605	-187.909	-3.92856	-78.9051	-1005.09	-107.579	-305.121	-2246.3	-1553.46	-1192.83
33.97	33.2677	-137.511	-941.368	41.9232	-403.189	-66.0222	-117.264	-265.924	7.04262	-31.5508	-181.291	-33.6957	-172.07	8.36777	-50.9055	-976.608	-91.3801	-298.584	-2171.14	-1357.93	-1189.06
34.468	73.5648	-123.9	-930.864	35.4206	-372.894	-68.557	-104.171	-241.491	34.8996	-14.3382	-148.298	-3.42873	-131.321	33.9509	-10.6487	-946.489	-69.6094	-281.591	-2089.81	-1148.77	-1198.42
34.966	112.746	-102.247	-917.256	40.1902	-336.109	-60.2414	-88.3808	-218.654	57.2444	4.29079	-112.327	32.5033	-67.0606	70.8533	38.3416	-916.088	-39.7375	-258.017	-1971.46	-952.497	-1182.8
35.465	146.039	-66.8209	-896.334	59.005	-295.972	-36.5698	-65.409	-198.248	74.9267	24.7333	-76.3491	71.1646	11.1473	113.696	92.4376	-884.11	-0.0909691	-235.231	-1789.22	-785.326	-1115.03
35.963	170.395	-12.766	-866.416	91.3596	-257.798	0.941615	-35.9859	-176.273	93.3571	47.3189	-41.8391	109.345	90.2452	155.637	147.812	-847.78	48.4637	-220.889	-1537.74	-645.663	-990.992
36.461	186.418	61.1667	-828.721	136.14	-226.752	47.6072	3.37897	-145.449	119.575	72.6306	-8.53689	145.269	163.361	191.901	200.823	-805.14	102.685	-218.849	-1241.66	-515.866	-830.169
36.96	199.192	151.876	-785.251	193.76	-205.338	97.0096	55.767	-98.6823	158.172	101.982	24.8419	179.06	223.62	222.834	249.32	-756.579	159.276	-226.164	-946.989	-372.404	-663.786
37.458	217.071	253.334	-736.009	266.417	-191.587	144.44	122.318	-32.3241	208.676	137.38	64.5186	211.958	275.413	254.298	294.201	-704.188	217.967	-233.435	-699.483	-198.519	-515.846
37.956	248.855	358.953	-678.285	356.715	-178.631	190.178	201.669	55.9376	266.163	181.414	108.624	245.551	329.294	295.007	339.992	-648.609	283.39	-228.905	-523.25	7.74789	-387.551
38.455	301.015	463.677	-608.997	465.787	-156.12	240.426	290.902	162.984	325.065	238.148	154.069	282.23	398.459	352.724	393.798	-584.705	364.291	-203.876	-409.839	234.787	-254.053
38.953	376.306	565.256	-528.174	592.063	-113.314	305.03	387.519	278.652	383.987	310.311	200.708	326.704	496.219	431.852	463.112	-498.713	470.064	-155.854	-319.716	467.697	-75.1133
39.451	473.903	664.42	-440.281	731.266	-42.6579	393.526	491.217	398.86	448.461	399.736	251.043	386.999	633.755	533.553	553.834	-369.74	606.365	-87.4542	-192.225	702.773	186.825
39.949	590.071	763.712	-351.581	877.789	58.0496	512.183	604.346	522.783	529.714	507.711	311.689	473.519	817.724	657.532	669.513	-176.424	772.528	-2.29971	39.4239	958.318	551.214
40.448	718.687	865.377	-265.082	1026.96	204.398	663.628	730.894	651.64	640.183	635.537	392.9	596.268	1048.66	803.783	811.869	93.7981	962.632	98.9188	430.433	1274.88	1014.03
40.946	851.934	969.754	-176.863	1177.1	377.394	848.345	874.807	786.526	788.614	784.493	506.05	761.786	1321.97	973.114	981.664	436.738	1169.57	219.529	1008.47	1703.53	1553.88
41.444	981.864	1075.43	-76.866	1329.94	572.191	1065.92	1038.67	927.434	977.383	954.754	660.098	971.207	1631.94	1166.42	1178.96	832.412	1389.41	364.594	1767.05	2308.96	2284.63
41.943	1102.68	1180.92	48.2182	1488.54	786.61	1314.26	1223.02	1074.3	1202.63	1143.49	858.419	1219.64	1976.2	1383.24	1402.4	1254.22	1623.34	536.667	2807.08	3096.23	3168.17
42.441	1212.4	1285.98	214.069	1653.44	1018.5	1587.06	1425.73	1228.62	1455.9	1343.13	1096.88	1496.17	2357.17	1620.21	1647.68	1675.48	1876.46	731.731	4038.89	4058.55	4099.53
42.939	1312.94	1391.19	404.322	1819.13	1262.03	1871.34	1640.86	1393.42	1725.55	1541.18	1363.51	1784.31	2778.51	1869.74	1906.06	2079.6	2154.2	943.619	5360.28	5163.78	5094.57
43.438	1408.66	1496.37	601.849	1973.68	1505.22	2147.64	1857.06	1570.45	1997.18	1722.41	1639.79	2063.23	3238.79	2119.35	2163.83	2463.44	2457.74	1153.35	6739.98	6356.81	6167.47
43.936	1504.79	1599.6	784.172	2102.67	1730.63	2393.7	2056.74	1756.3	2253.57	1873.15	1903.36	2310.87	3725.72	2352.28	2403.87	2835.25	2778.54	1328.01	8138.1	7558.45	7303.98
44.434	1606.61	1698.05	931.934	2196.12	1919.37	2590.35	2217.8	1940.33	2475.18	1985.73	2131.88	2508.43	4213.81	2550.24	2609.52	3209.36	3093.34	1446.19	9486.16	8665.88	8440.04
44.933	1719.06	1790.07	1036.65	2254.41	2056.77	2727.05	2318.94	2106.28	2642.48	2060.9	2307.41	2644.85	4665.88	2698.31	2769.44	3599.26	3362.92	1496.54	10684.8	9563.68	9462.68
45.431	1846.6	1877.5	1104.89	2289.54	2137.12	2804.43	2347.6	2237.35	2740.42	2106.88	2420.17	2719.52	5038.16	2790.4	2881.39	4009.24	3538.68	1482.3	11625.5	10149.3	10242.1
45.929	1993.66	1967.29	1157.88	2320.6	2165.6	2833.17	2307.16	2321.87	2763.99	2135.74	2470.72	2742.14	5288.5	2832.94	2953.47	4424.67	3578.41	1421.63	12225.3	10366.8	10685.3
46.428	2166.46	2072.2	1227.28	2366.02	2156.59	2830.34	2219.09	2356.55	2722.12	2159.28	2469.65	2729.84	5386.91	2845.02	3003.13	4803.89	3465.43	1343.6	12456	10233.5	10782.2
46.926	2375.71	2209.99	1348.82	2436.69	2129.32	2815	2118.36	2346.47	2637.72	2186.8	2435.28	2703.21	5325.68	2855.61	3055.43	5078.59	3221.03	1280.69	12353.6	9843.96	10614.2
47.424	2638.76	2401.46	1555.81	2533.05	2103	2805.12	2043.87	2303.24	2543.12	2226.06	2390.42	2682.95	5125.72	2899.88	3141.67	5169.63	2902.03	1260.53	12006.3	9344.12	10317.3
47.923	2980.34	2669	1875.01	2647.43	2093.46	2816.43	2029.1	2243.6	2472.79	2286.59	2359.82	2688.92	4837.12	3017.3	3298.75	5019.17	2583.82	1299.74	11528.2	8885.19	10022.3
48.421	3433.77	3038.94	2328.09	2770.7	2112.66	2863.19	2097.22	2189.27	2456.06	2383.48	2369.48	2741.95	4535.49	3253.5	3570.1	4627.76	2337.64	1402.04	11029.1	8580.32	9811.1
48.919	4046.46	3549.94	2941.65	2901.49	2170.98	2960.81	2262.4	2166.67	2512.81	2539.93	2448.49	2868.41	4317.36	3666.72	4010.71	4076.44	2214.2	1560.91	10593.7	8484.03	9707.8
49.417	4893.48	4267.06	3766.53	3055.52	2281.73	3129.92	2535.42	2204.88	2653.99	2789.41	2634.14	3106.87	4297.73	4339.18	4699.23	3515.91	2240.33	1765.71	10273.9	8599.58	9699.79
49.916	6099.55	5298.21	4903.48	3272.68	2466.67	3402.4	2930.38	2333.11	2887.94	3179.72	2981.56	3517.36	4611.13	5392.08	5758.08	3121.67	2427.95	2008.95	10092.5	8902.18	9763.08
50.414	7865.53	6807.5	6528.32	3620.87	2762.25	3829.77	3469.56	2581.06	3232.79	3781.62	3578.55	4194	5415.6	7000.6	7376.53	3035.06	2788.59	2293.25	10052.1	9359.46	9875.07
50.912	10489.7	9017.67	8906.99	4197.28	3225.89	4495.49	4186.12	2986.56	3733.68	4701.48	4563.52	5280.88	6897.77	9401.48	9823.83	3321.19	3347.14	2636.36	10139.4	9938.49	10016.4
51.411	14369.7	12190	12386.2	5129.02	3941.61	5531.22	5126.86	3610.49	4482.12	6092.83	6140.21	6986.8	9273.74	12881	13433.4	3967.01	4152.23	3074.13	10327	10601.4	10173.7
51.909	19966.2	16567.7	17340.9	6572.54	5022.87	7134.3	6359.26	4554.86	5633.05	8157.89	8578.63	9589.24	12775.8	17729.3	18539.3	4920.96	5285.49	3662.5	10576.7	11301.1	10347.6
52.407	27710.7	22275.6	24063.5	8707.22	6608.3	9577.06	7983.83	5975.93	7414.45	11127.4	12189.2	13412.5	17612.2	24149.8	25356.7	6153.83	6871.76	4480.41	10848.7	11986.1	10560.1
52.906	37851	29189.6	32597.8	11713.8	8845.33	13193.1	10144.7	8083.1	10122.6	15209.2	17258.9	18765.3	23892.4	32131	33823.4	7711.36	9088.99	5634.89	11116.5	12616.9	10850.4
53.404	50253	36820.5	42562.5	15730	11857.7	18324.4	13021.3	11115.1	14093.6	20502.9	23947	25831.5	31522.3	41311.7	43451.2	9735.56	12169.5	7265.39	11379	13184	11258.8
53.902	64219	44282.5	53049.8	20782.2	15698	25221.2	16783.1	15289	19642.6	26895.8	32153.5	34529.4	40100.1	50900	53258.8	12445.6	16378.9	9539.98	11664.5	13720.9	11811.5
54.401	78410.5	50406.5	62697.8	26709.6	20294.3	33904.9	21500.8	20722.3	26964.6	33972.9	41399.9	44379.6	48859.4	59709.3	61856.4	16080.8	21960.2	12633.1	12027	14307.8	12522.2
54.899	90960.3	54011.5	69988.7	33106.2	25408.2	44029	27038	27344.8	36010.6	40991.4	50779.9	54446.4	56712.1	66346.6	67703.2	20815.3	29037.6	16678.4	12543.8	15069.2	13416.9
55.397	99807.8	54262.4	73714.5	39318.5	30624.7	54796.2	32969.3	34823.5	46369.6	46960.3	59038.1	63412.2	62418.7	69525.1	69487.1	26653.9	37495.5	21698.3	13320.5	16171.5	14572.2
55.896	103188	50981.8	73430.6	44522.2	35390.4	64991.6	38580	42540.2	57209.9	50833.9	64796.9	69809	64863.1	68408.1	66502.4	33332.8	46866.6	27527.4	14501.7	17816.9	16142.4
56.394	100122	44777.7	69666.4	47876.5	39100.4	73164.6	42979.5	49648.2	67327.2	51773.5	66890.1	72364.7	63350.3	62860.1	58882.8	40256.6	56282.7	33756.7	16269.6	20225.1	18347.8
56.892	90720.6	36916.7	63730.7	48720.1	41215.8	77936.5	45310.3	55215.8	75324.1	49388.5	64697.6	70356.3	57818	53504.1	47590	46516.7	64537.7	39732.3	18815.2	23592.3	21418
57.39	76181.2	28983.2	57136.8	46743.4	41377.7	78345.6	44990.5	58426.7	79894.2	43864.1	58354	63840.1	48873.3	41561.4	34161.1	51019.8	70284.1	44631.9	22279	28027.5	25504.4
57.889	58466.2	22450.6	50895.3	42075.9	39483.6	74110.9	41897	58777.2	80135.2	35921.1	48740.1	53663.8	37635.5	28535	20313.2	52717	72333	47619.8	26679.8	33478.8	30595.4
58.387	39801.8	18313.7	45035.6	35254.8	35702.7	65713.4	36418.5	56202.9	75787.4	26627.2	37254.7	41250.9	25447.2	15855.6	7553.27	50875.5	69972.7	48046	31861.6	39681.7	36467.9
58.885	22173.4	16881.2	38644.8	27087.8	30432.8	54262.8	29354	51087.7	67313.8	17134.4	25450.4	28239.2	13562.7	4607.8	-2881.28	45299.8	63191.7	45626.3	37485.1	46160.4	42693
59.384	6976.22	17756.9	30451.6	18464.4	24213.8	41205.1	21699.9	44156.2	55787.4	8438.01	14668.7	16101.1	2920.93	-4338.18	-10369.6	36422.2	52717.6	40535.5	43070.5	52300.3	48696.7
59.882	-4642.24	19980.2	19665.1	10178.3	17625.6	27980.4	14406.2	36288.6	42627.6	1225.96	5790.75	5867.51	-5633.97	-10939.8	-15445.7	25226.5	39846.2	33371.5	48078.7	57477.1	53861.6
60.38	-12694.8	22279.3	6604.92	2812.15	11192.8	15746.5	8184.66	28323.3	29274.3	-4298.25	-683.974	-1871.17	-12211.6	-15635.7	-18423.6	13032.3	26124.8	25000.9	52005.9	61195.4	57642.9
60.879	-18233.3	23393.2	-6563.18	-3033.17	5316.83	5236.48	3417.42	20905.6	16905.5	-7944.49	-4382.29	-7045.01	-17060.2	-18763.2	-19761.5	1207.26	13002.1	16343.5	54463.5	63183.3	59667.3
61.377	-21786.9	22402	-17939.4	-7399.13	243.196	-2912.91	166.802	14413.7	6271.68	-9869.5	-6657.78	-10385.9	-20415.7	-20703.4	-19932.7	-9176.04	1561.68	8174.17	55225.5	63408.7	59782.1
61.875	-23904.4	18983.9	-26489	-10551.8	-3422.07	-8719.2	-1469.18	8962.02	-2108.2	-10388.2	-7925.94	-12430.5	-22555.6	-21795.5	-19346.7	-17311.8	-7174.55	1005.3	54239.3	62020.1	58043.9
62.374	-25053.5	13501	-31430.5	-12620.3	-6298.34	-12947	-2213.7	4463.94	-8100.02	-9852.93	-8569.56	-13721.7	-23743.5	-22295.1	-18316.5	-22939.1	-13530	-4550.97	51607.8	59249.2	54660
62.872	-25582.4	6855.86	-33035.1	-13771.2	-8485.1	-15889.4	-2414.25	723.418	-12563.8	-8592.64	-8881.32	-14694.4	-24206.9	-22367.2	-17058.7	-26212.7	-17784.4	-8937.61	47557.2	55324.6	49917.4
63.37	-25723.3	160.001	-32333.4	-14179.3	-10078.2	-17849.4	-2361.41	-2275.15	-15819.1	-6881.71	-9063.17	-15615.6	-24132.3	-22101.5	-15710.2	-27542.3	-20295.4	-12272.7	42402	50433.8	44134
63.869	-25617.8	-5003.23	-30570.7	-14012.8	-11167.5	-19100	-2298.24	-4880.88	-18163.3	-4935.02	-9259.46	-16579.8	-23669.3	-21539.2	-14349.2	-27423.4	-21471.9	-14698.1	36507.9	44740.9	37642.3
64.367	-25348	-8900.33	-28714.4	-13427.1	-11828.8	-19864.4	-2398.76	-7260.82	-19832.5	-2919.51	-9590.55	-17548.7	-22935.5	-20701.8	-13015.1	-26313.3	-21692.7	-16338.9	30252.7	38435.8	30792.4
64.865	-24963.6	-11541.2	-27215.6	-12561	-12129.9	-20305.6	-2752.32	-9487.48	-20999.1	-968.806	-10159.3	-18417.2	-22020.8	-19615.6	-11727.9	-24577	-21267.2	-17289	23985.2	31770.3	23946.7
65.363	-24499.2	-13189.9	-26059.4	-11532.2	-12140.9	-20522.1	-3357.06	-11615.5	-21784.6	787.725	-11024.5	-19081.6	-20990.9	-18324.2	-10505	-22485.8	-20425.6	-17621.8	17991.1	25048.8	17450.2
65.862	-23981.8	-14205.5	-24994.3	-10433.7	-11938.8	-20556.3	-4130.91	-13681.6	-22271.2	2257.85	-12161.9	-19481.8	-19891.8	-16888.2	-9374.49	-20235.6	-19324.6	-17411.6	12474	18575.7	11582.9
66.36	-23427.7	-14893.6	-23784.4	-9330.42	-11602.9	-20418.3	-4943.9	-15682.6	-22506.2	3402.11	-13446.2	-19610.1	-18753.8	-15375.9	-8379.9	-17963.1	-18060.5	-16748.9	7556.46	12592.8	6517.88
66.858	-22839.3	-15447.9	-22362	-8261.21	-11203.3	-20115.8	-5663.63	-17554.2	-22506.4	4142.82	-14676.2	-19492.3	-17595.6	-13849.3	-7572.83	-15756	-16686.5	-15742.4	3293.76	7246.13	2307.92
67.357	-22202.9	-15957.3	-20837.9	-7243.35	-10790.1	-19675.9	-6196.61	-19178.5	-22267.8	4381.67	-15639.1	-19163.3	-16427.5	-12353.9	-6996.13	-13663.9	-15232.9	-14508.1	110.283	2595.95	-246.623
67.855	-21493.5	-16431.8	-19405.1	-6281.01	-10387.7	-19146.7	-6510.83	-20425.6	-21784.6	4007.24	-16180.9	-18654.8	-15252.8	-10915.8	-6665.76	-11712.2	-13725.4	-13152.5	-2333.74	-1235.31	-2146.49
68.353	-20683.2	-16826.3	-18214.9	-5374.07	-9997.29	-18581.2	-6635.85	-21207.2	-21072	2940.62	-16251.1	-17997.6	-14070.5	-9546.1	-6561.81	-9916.71	-12196.6	-11758.6	-4301.44	-4359.48	-3609.72
68.852	-19750.2	-17067	-17300.8	-4525.65	-9604.33	-18017.4	-6645.8	-21509.7	-20182.8	1205.16	-15903.9	-17230.5	-12878.1	-8249.16	-6634.66	-8291.77	-10685.4	-10379.8	-5844.99	-6821.31	-4695.06
69.35	-18687	-17089.7	-16579.6	-3745.67	-9188.01	-17467.3	-6634.72	-21390.3	-19207.8	-1057.36	-15262.8	-16404.3	-11676.7	-7029.21	-6823.34	-6850.46	-9225.38	-9042.91	-7011.93	-8644.21	-5443.29
69.848	-17506.5	-16876	-15911.8	-3050.35	-8731.39	-16920.4	-6692.07	-20944.6	-18253.2	-3530.93	-14472.9	-15577.4	-10473	-5892.48	-7075.29	-5598.77	-7833.67	-7756.98	-7835.84	-9874.41	-5880.49
70.347	-16244.3	-16465.9	-15175.6	-2457.73	-8228.83	-16355.5	-6883.92	-20268	-17401.4	-5800.34	-13660.3	-14803.1	-9279.73	-4844.85	-7356	-4530.08	-6508.6	-6524.29	-8337.42	-10583.5	-6025.39
70.845	-14956.7	-15936.9	-14312.4	-1981.57	-7688.58	-15754.5	-7241.48	-19431	-16675.2	-7569.12	-12909.3	-14117.6	-8113.26	-3888.96	-7644.16	-3624.11	-5240.18	-5348.27	-8539.61	-10860.5	-5899.4
71.343	-13713.1	-15365.9	-13332.7	-1626.85	-7129.32	-15110.9	-7755.49	-18471.6	-16031.8	-8735	-12257.8	-13531.5	-6989.26	-3023.93	-7918.35	-2850.68	-4026.88	-4236.4	-8485.77	-10800.8	-5535.69
71.842	-12582.5	-14800	-12293.2	-1389.62	-6572.17	-14431.4	-8374.14	-17402.9	-15396.5	-9413.27	-11705.2	-13029.5	-5920.37	-2248.4	-8146.55	-2175.24	-2887.03	-3197.73	-8244.88	-10497	-4982.61
72.34	-11619.5	-14250.3	-11266.3	-1262.45	-6032.9	-13731.2	-9005.78	-16228.3	-14716.2	-9863.65	-11226.4	-12578.1	-4916	-1565.56	-8287.07	-1563.6	-1857.03	-2238.18	-7895.72	-10032.6	-4299.72
72.838	-10851.4	-13704.5	-10317.1	-1242.27	-5518.7	-13025.3	-9532.1	-14957.7	-13994.8	-10362	-10786.9	-12138.6	-3983.44	-986.812	-8300.21	-985.074	-977.831	-1356.83	-7499.23	-9475.23	-3550.87
73.336	-10272.7	-13142.2	-9492.37	-1334.58	-5031.05	-12321.6	-9834.61	-13620.4	-13285.9	-11081.7	-10355.2	-11678.4	-3128.8	-532.164	-8163.16	-415.027	-278.302	-545.554	-7080.07	-8873.65	-2800.1
73.835	-9847.45	-12541.3	-8817.06	-1549.6	-4571.9	-11619.9	-9828.43	-12269.1	-12651.1	-12037	-9910.08	-11178.7	-2356.87	-226.49	-7879.32	162.29	256.736	208.864	-6633.27	-8259.48	-2111.17
74.333	-9518.36	-11880.7	-8292.7	-1890.67	-4148.1	-10917.9	-9487.62	-10971.1	-12114.4	-13102.9	-9441.96	-10636.2	-1670.23	-91.8709	-7477.31	748.073	618.205	926.369	-6151.6	-7658.32	-1545.01
74.831	-9221.33	-11143.3	-7896.52	-2342.47	-3770.88	-10218.3	-8847.63	-9791.22	-11647.1	-14086.5	-8950.07	-10059.7	-1068.55	-141.375	-7001.27	1336.75	824.703	1657.24	-5652.86	-7103.96	-1151.03
75.33	-8899.92	-10325.3	-7583.7	-2866.67	-3450.72	-9531.75	-7983	-8773.55	-11187.3	-14806.8	-8438.56	-9464.28	-548.098	-366.567	-6497.98	1910.2	902.918	2364.23	-5188.87	-6646.35	-956.571
75.828	-8516.01	-9444.35	-7296.4	-3408.54	-3191.44	-8873.86	-6974.57	-7931.67	-10677.6	-15147.8	-7913.98	-8865.7	-101.54	-739.248	-6006.18	2442.3	870.536	3047.07	-4832.8	-6348.12	-962.844
76.326	-8052.83	-8539.69	-6980.28	-3909.71	-2987.17	-8257.18	-5886.83	-7249.48	-10094.6	-15071.5	-7384.38	-8276.17	291.857	-1211.65	-5551.08	2907.27	735.635	3697.45	-4655.08	-6269.2	-1153.05
76.825	-7510.46	-7660.83	-6602.52	-4318.89	-2823.77	-7685.21	-4766.57	-6691.27	-9454.94	-14601.4	-6859.13	-7703.59	642.469	-1724.97	-5144.23	3288.51	502.681	4302.23	-4699.24	-6446.78	-1505.58
77.323	-6896.54	-6851.34	-6163.02	-4595.81	-2683.31	-7151.25	-3657.9	-6214.61	-8800.71	-13796.9	-6347.94	-7152.65	950.836	-2220.57	-4786.65	3584.35	179.859	4848.72	-4963.63	-6880.49	-2000.53
77.821	-6218.37	-6136.23	-5692.74	-4711.33	-2549.27	-6642.55	-2616.98	-5781.27	-8176.88	-12734.1	-5857.95	-6625.82	1222.86	-2650.8	-4472.67	3806.81	-211.784	5328.91	-5392.06	-7531.16	-2612.35
78.32	-5481.55	-5519.05	-5239.75	-4649.75	-2410.02	-6146.91	-1712.4	-5363.4	-7613.08	-11497.3	-5389.66	-6123.08	1456.77	-2986.82	-4193.03	3973.6	-632.507	5740.66	-5875.99	-8331.1	-3293.98
78.818	-4695.93	-4988.07	-4850.54	-4415.73	-2259.94	-5657.68	-1009.6	-4945.29	-7116.74	-10173.4	-4933.8	-5641.21	1644.6	-3220.7	-3936.4	4098.57	-1072.64	6085.53	-6271.47	-9195.97	-3966.83
79.316	-3885.18	-4526.01	-4555.04	-4040.29	-2098.14	-5174.88	-549.028	-4521.7	-6676.36	-8846.27	-4471.49	-5174.24	1776.93	-3361.52	-3690.36	4186.43	-1503.26	6365.34	-6427.7	-10026.9	-4525.46
79.815	-3093.25	-4117.24	-4360.79	-3577.62	-1926.55	-4702.39	-331.491	-4094.69	-6270.13	-7586.69	-3979.47	-4715.87	1848.57	-3426.7	-3442.55	4234.78	-1895.34	6579.86	-6218.79	-10703.7	-4855.72
80.313	-2381.5	-3749.5	-4254.77	-3089.29	-1748.21	-4244.09	-317.4	-3669.79	-5874.58	-6441.71	-3438.83	-4262.13	1862.11	-3432.96	-3183.17	4240.33	-2220.59	6726.62	-5569.46	-11079.5	-4855.03
80.811	-1815.82	-3411.16	-4208.68	-2623.57	-1566.12	-3801.5	-438.599	-3252.37	-5470.33	-5429.17	-2843.83	-3812.5	1827.61	-3390.34	-2908.18	4204.6	-2453.66	6802.89	-4466.68	-10989.5	-4446.12
81.309	-1447.43	-3088.32	-4184.36	-2201.89	-1382.49	-3374.03	-616.46	-2844.12	-5044.24	-4539.69	-2206.38	-3368.21	1759.19	-3302.03	-2621.55	4135.56	-2576.82	6808.73	-2956.74	-10277.1	-3582.95
81.808	-1296.01	-2764.67	-4140.24	-1821.01	-1198.17	-2960.55	-780.32	-2440.61	-4589.8	-3746.61	-1554.34	-2929.09	1670.77	-3168.79	-2334.38	4045.24	-2586.31	6750.68	-1129.61	-8832.47	-2253.27
82.306	-1343.18	-2424.93	-4039.19	-1468.16	-1012.36	-2560.5	-882.903	-2031.35	-4106.85	-3020.26	-924.706	-2491.7	1573.2	-2994.66	-2060.59	3945.23	-2497.14	6644.37	903.228	-6628.76	-481.126
82.804	-1539.25	-2058.81	-3856.65	-1137.89	-823.319	-2173.84	-909.062	-1603.02	-3600.69	-2340.76	-355.13	-2050.03	1473.16	-2790.3	-1810.38	3842.19	-2341.88	6513.76	3241.1	-3744.72	1669.75
83.303	-1817.98	-1662.57	-3584.74	-840.127	-629.376	-1800.81	-873.941	-1145.08	-3080.54	-1703.58	141.477	-1598.81	1373.39	-2571.61	-1585.07	3734.64	-2161.77	6385.18	5823.55	-364.523	5034.32
83.801	-2111.45	-1237.46	-3230.33	-594.951	-429.806	-1442.24	-808.557	-655.738	-2556.81	-1115.8	585.392	-1136.72	1273.54	-2354.18	-1376.23	3612.89	-1992.85	6276.63	8302.11	3302.04	8633.28
84.299	-2359.26	-787.332	-2809.56	-418.186	-224.072	-1100.55	-737.59	-145.718	-2038.37	-585.462	881.592	-667.995	1171.06	-2147.05	-1170.15	3462.4	-1853.54	6188.33	10576	6949.08	12152.1
84.798	-2513.3	-318.351	-2342.92	-306.737	-10.1913	-779.93	-661.424	392.455	-1530.68	-109.889	1036.45	-201.997	1062.3	-1949.56	-955.212	3270.91	-1741.77	6101.03	12518.5	10142	15295.3
85.296	-2541.28	198.365	-1853.38	-233.185	238.604	-485.721	-554.46	907.91	-1035.86	323.954	1072.51	269.684	943.388	-1753.58	-727.142	3035.35	-1641.6	5984.87	13957.7	12538.2	17752.9
85.794	-2430.71	728.138	-1365.37	-154.183	517.14	-223.376	-381.932	1351.5	-554.407	746.243	1025.2	714.113	810.627	-1549.25	-489.127	2764.76	-1535.17	5813.31	14685	13849.6	19233.4
86.293	-2191.25	1221.02	-902.524	-29.9251	815.214	10.0784	-124.649	1695.1	-87.5416	1190.48	937.079	1106.22	660.586	-1330.22	-247.439	2476.6	-1410.75	5574.05	14505.6	13897.7	19513.3
86.791	-1853.47	1649.49	-484.15	165.774	1123.9	217.473	263.977	1924.48	403.654	1659.81	851.064	1430.63	490.288	-1095.49	0.981621	2189	-1263.58	5271.65	13326.7	12675.2	18507.5
87.289	-1463.38	1991.1	-123.692	412.586	1423.82	379.55	698.203	2043.35	872.079	2121.59	804.238	1677.83	297.86	-848.161	254.805	1913.46	-1092.81	4923.32	11254.6	10391.6	16351.9
87.788	-1074.62	2231.46	184.355	653.935	1687.95	500.31	1110.69	2073.02	1301.71	2512.32	821.977	1845.38	84.1143	-594.055	499.839	1651.64	-900.314	4552.34	8649.17	7476	13459.4
88.286	-738.721	2363.06	422.103	830.363	1886.39	588.363	1453.93	2046.68	1679.41	2761.8	911.672	1935.85	-137.722	-342.65	726.244	1396.67	-694.705	4182.42	6084.19	4521.51	10492.9
88.784	-494.114	2382.27	560.39	899.329	1991.16	653.114	1702.74	1997.65	1991	2824.97	1057.42	1952.32	-373.187	-109.895	916.552	1137.47	-496.032	3832.56	4197.21	2170.46	8215.83
89.283	-355.296	2288.27	581.536	850.387	1980.02	698.516	1848.21	1945.55	2222.27	2702.87	1219.19	1894.1	-615.526	91.0139	1045.53	864.494	-335.378	3510.69	3470.41	988.25	7240.26
89.781	-303.034	2084.16	465.986	702.349	1839.29	717.696	1887.32	1887.22	2358.92	2440.27	1340.74	1756.21	-856.843	214.124	1081.42	575.382	-247.073	3205.81	4041.19	1192.59	7773.5
90.279	-289.058	1778.26	196.867	485.145	1565.88	692.383	1821.11	1798.53	2385.81	2102.68	1365.35	1534.87	-1089.02	224.806	989.926	277.552	-257.152	2882	5639.11	2727.75	9498.1
90.777	-239.918	1383.88	-206.872	217.787	1168.73	598.309	1663.91	1646.82	2287.48	1747.89	1253.02	1238.77	-1304.71	95.4641	743.977	-15.5113	-374.829	2480.35	7688.17	5183.75	11669.3
91.276	-91.11	917.203	-719.419	-93.2412	671.416	414.26	1452.25	1407.31	2052.62	1407.52	989.226	900.144	-1498.82	-183.479	338.525	-285.24	-592.684	1933.49	9519.41	7853.04	13396.4
91.774	159.084	394.712	-1307.3	-459.763	117.514	130.188	1239.37	1073.1	1682.74	1085.54	582.145	575.439	-1670.77	-594.588	-189.663	-522.705	-894.821	1193.11	10582.4	9996.98	13960.9
92.272	407.52	-166.897	-1890.88	-909.139	-360.753	-231.241	1069.61	652.156	1200.51	771.386	54.4557	326.78	-1827.08	-1128.63	-740.388	-732.483	-1268.14	299.523	10564.4	11039.6	13013
92.771	450.456	-699.582	-2374.37	-1414.65	-735.472	-650.191	943.041	152.468	650.061	459.856	-453.76	187.265	-1983.21	-1746.26	-1256.71	-933.832	-1709.61	-686.269	9394.21	10722.6	10581.8
93.269	59.1341	-1273.24	-2666.8	-1887.29	-923.221	-1142.41	792.981	-396.51	84.1943	165.497	-986.927	130.2	-2163.04	-2392.14	-1659.25	-1157.22	-2225.06	-1672.47	7176.92	9157.28	6956.72
93.767	-839.238	-1903.86	-2705.77	-2182.74	-867.43	-1715.04	498.879	-1028.91	-418.791	-89.4834	-1485.02	68.1891	-2394.84	-3004.11	-1912.14	-1436.21	-2820.94	-2534.38	4122.79	6767.27	2554.8
94.266	-2142.88	-2601.44	-2482.43	-2152.41	-596.553	-2381.75	-58.828	-1755.86	-889.993	-288.34	-1871.29	-108.423	-2702.8	-3528.63	-2042.81	-1796.57	-3495.34	-3187.36	776.937	4138.33	-1001.72
94.764	-3638.77	-3348.49	-2063.3	-1727.52	-252.895	-3143.71	-784.734	-2523.62	-1384.45	-486.918	-2080.81	-459.977	-3094.22	-3937.5	-2131.08	-2245.94	-4235.68	-3618.85	-2423.65	1811.92	-4215.39
95.262	-4997.9	-4088.27	-1594.88	-992.947	-62.0793	-3967.06	-1695.83	-3211.19	-1973.69	-829.237	-2094.49	-1013.86	-3546.44	-4237.44	-2267.82	-2770.44	-5024.12	-3886.29	-5620.59	136.852	-6990.42
95.761	-5963.13	-4739.85	-1273.09	-194.321	-237.085	-4775.26	-2641.82	-3669.22	-2722.05	-1499.88	-1960.23	-1735.31	-4002.25	-4466.39	-2504.24	-3342.29	-5844.33	-4085.85	-8669.52	-1051.43	-9126.1
96.259	-6456.8	-5239.21	-1274.26	377.648	-862.172	-5469.54	-3449.06	-3802.47	-3645.25	-2617.33	-1783.57	-2561.92	-4384.22	-4677.33	-2824.13	-3934.79	-6680.82	-4313.64	-11555.5	-2172.24	-10631.6
96.757	-6589.74	-5581.89	-1673.37	431.955	-1831.57	-5973.94	-4012.5	-3644.95	-4687.34	-4130.33	-1687.74	-3420.61	-4628.54	-4917.81	-3159.53	-4532.22	-7511.29	-4637.52	-14380.3	-3744.46	-11760.6
97.256	-6583.51	-5834.63	-2395.77	-77.7408	-2891.48	-6281.07	-4343.96	-3367.36	-5735.82	-5799.45	-1762.69	-4231.64	-4722.76	-5215.65	-3440.39	-5125.56	-8303.05	-5086.35	-17275.3	-6075.6	-12925.7
97.754	-6661.56	-6103.93	-3239.15	-886.71	-3765.57	-6467.72	-4552.16	-3199.7	-6672.08	-7295.82	-2029.4	-4917.7	-4720.93	-5576.75	-3642.48	-5698.84	-9024.31	-5652.56	-20290.4	-9048.39	-14513.1
98.252	-6965.13	-6480.9	-3963.84	-1704.38	-4286.83	-6663.33	-4772.9	-3314.53	-7428.85	-8364.62	-2437.36	-5430.25	-4719.98	-5992.05	-3799.01	-6224.02	-9665.12	-6302.64	-23346.4	-12174.1	-16701.6
98.75	-7522.3	-6998.98	-4403.41	-2249.81	-4457.98	-6986.53	-5098.78	-3746.69	-8018.9	-8948.79	-2895.02	-5777.73	-4809.03	-6446.12	-3971.03	-6674.94	-10249.4	-6991.22	-26294.7	-14893.4	-19400.7

## Sheet: Fig.2D
W172A									R199A									Y311A									S104V									W172L									W172L/S104V
DP_X	DP_Y	Baseline_X	Baseline_Y	Fit_X	Fit_Y	NDH_X	NDH_Y		DP_X	DP_Y	Baseline_X	Baseline_Y	Fit_X	Fit_Y	NDH_X	NDH_Y		DP_X	DP_Y	Baseline_X	Baseline_Y	Fit_X	Fit_Y	NDH_X	NDH_Y		DP_X	DP_Y	Baseline_X	Baseline_Y	Fit_X	Fit_Y	NDH_X	NDH_Y		DP_X	DP_Y	Baseline_X	Baseline_Y	Fit_X	Fit_Y	NDH_X	NDH_Y		DP_X	DP_Y	Baseline_X	Baseline_Y	Fit_X
0.083333	0.001369			0.029498	5.71016	0.128458	5.5462		0.083333	-0.011354			0.095156	1.10083	0.414381	1.00574		0.083333	0.024086			0.088011	9.29926	0.383267	8.40904		0.083333	0.000924			0.029498	7.29741	0.128458	7.54531		0.083333	0.014038			0.058997	3.97588	0.256916	3.76993		0.083333	-0.001043
0.1	-6.1e-05			0.128458	5.48848	0.228382	5.18535		0.1	-0.006885			0.414381	1.02361	0.736716	0.897621		0.1	0.002534			0.383267	8.39146	0.681399	7.25384		0.1	0.001073			0.128458	7.27715	0.228382	7.54162		0.1	0.011311			0.256916	3.66939	0.456764	3.40516		0.1	0.00048
0.116667	0.000579			0.228382	5.16681	0.32927	4.77834		0.116667	-0.005605			0.736716	0.841621	1.06216	0.51038		0.116667	-0.003987			0.681399	7.1088	0.982408	5.77724		0.116667	0.001152			0.228382	7.23634	0.32927	7.15108		0.116667	0.010855			0.456764	3.25389	0.65854	2.77726		0.116667	0.000683
0.133333	0.001408			0.32927	4.8681	0.431122	4.55967		0.133333	-0.004435			1.06216	0.591254	1.39072	0.413652		0.133333	-0.010998			0.982408	5.9904	1.28629	4.42401		0.133333	0.001271			0.32927	7.177	0.431122	7.09363		0.133333	0.009658			0.65854	2.89965	0.862244	2.28277		0.133333	0.000706
0.15	0.001908			0.431122	4.59042	0.533938	4.27388		0.15	-0.002755			1.39072	0.360361	1.72238	0.221851		0.15	-0.019679			1.28629	5.03974	1.59305	5.11988		0.15	0.00128			0.431122	7.08725	0.533938	6.66638		0.15	0.008752			0.862244	2.59575	1.06788	2.14681		0.15	0.001049
0.166667	0.002518			0.533938	4.33203	0.637719	4.10987		0.166667	-0.000995			1.72238	0.211364	2.05716	0.148976		0.166667	-0.02894			1.59305	4.24547	1.90269	3.6427		0.166667	0.001459			0.533938	6.9443	0.637719	6.27663		0.166667	0.007875			1.06788	2.3335	1.48493	1.87889		0.166667	0.001542
0.183333	0.002468			0.637719	4.09133	0.742463	3.90841		0.183333	0.000306			2.05716	0.129281	2.39504	0.06669		0.183333	-0.038921			1.90269	3.5886	2.21521	2.98616		0.183333	0.001628			0.637719	6.70196	0.742463	6.23263		0.183333	0.006918			1.27544	2.10593	1.69634	1.98147		0.183333	0.001855
0.2	0.002038			0.742463	3.8669	0.848171	3.68728		0.2	0.000607			2.39504	0.084231	2.73604	0.043508		0.2	-0.043113			2.21521	3.04795	2.5306	2.49128		0.2	0.001817			0.742463	6.26531	0.848171	5.5934		0.2	0.006182			1.48493	1.90742	1.90969	1.62772		0.2	0.002007
0.216667	0.001878			0.848171	3.65741	0.954844	3.52376		0.216667	0.000928			2.73604	0.058154	3.08014	-0.026054		0.216667	-0.041624			2.5306	2.60327	2.84886	2.30549		0.216667	0.001606			0.848171	5.46497	0.954844	4.29012		0.216667	0.005125			1.69634	1.73341	2.12496	1.62853		0.216667	0.00201
0.233333	0.001947			0.954844	3.46167	1.06248	3.32816		0.233333	0.001539			3.08014	0.042101	3.42736	-0.001386		0.233333	-0.037996			2.84886	2.23678	3.17001	2.12923		0.233333	0.000895			0.954844	4.17013	1.06248	2.72308		0.233333	0.004499			1.90969	1.58017	2.34216	1.35548		0.233333	0.001913
0.25	0.002077			1.06248	3.2786	1.17108	3.09505		0.25	0.002201			3.42736	0.031654	3.77768	0.011938		0.25	-0.035804			3.17001	1.93355	3.49403	1.18932		0.25	-8.7e-05			1.06248	2.68019	1.17108	1.37049		0.25	0.003672			2.12496	1.44463	2.56129	1.3351		0.25	0.001566
0.266667	0.002036			1.17108	3.10721	1.28065	2.77945		0.266667	0.002734			3.77768	0.024529	4.13112	0.060029		0.266667	-0.036907			3.49403	1.68138	3.82093	1.46858		0.266667	-0.000568			1.17108	1.5594	1.28065	0.865919		0.266667	0.003185			2.34216	1.32426	2.78235	1.14011		0.266667	0.001789
0.283333	0.002236			1.28065	2.94659	1.39118	2.72787		0.283333	0.002898			4.13112	0.019477	4.48766	0.032144		0.283333	-0.038021			3.82093	1.47048	4.1507	1.11739		0.283333	-0.000579			1.28065	0.917812	1.39118	0.602057		0.283333	0.002948			2.56129	1.21695	3.00534	1.13092		0.283333	0.002101
0.3	0.001665			1.39118	2.79594	1.50267	2.71603		0.3	0.003271			4.48766	0.015775	4.84732	0.03385		0.3	-0.038774			4.1507	1.29303	4.48335	1.42782		0.3	-0.00066			1.39118	0.574108	1.50267	0.329913		0.3	0.002411			2.78235	1.12094	3.23025	0.943861		0.3	0.002214
0.316667	0.002074			1.50267	2.65448	1.61512	2.66132		0.316667	0.004124			4.84732	0.012986	5.57596	0.036608		0.316667	-0.037597			4.48335	1.1428	4.81888	0.875427		0.316667	-0.000762			1.50267	0.382712	1.61512	0.098139		0.316667	0.002384			3.00534	1.03473	3.45709	0.877414		0.316667	0.002147
0.333333	0.001823			1.61512	2.52155	1.72855	2.4549		0.333333	0.00439			5.21008	0.010836				0.333333	-0.033562			4.81888	1.01484	5.15728	0.73729		0.333333	-0.000913			1.61512	0.26903	1.72855	0.208502		0.333333	0.002537			3.23025	0.957081	3.68586	0.665762		0.333333	0.002409
0.35	0.002221			1.72855	2.3965	1.84293	2.29053		0.35	0.004577			5.57596	0.009144				0.35	-0.026754			5.15728	0.905205	5.49856	1.06398		0.35	-0.001655			1.72855	0.197185	1.84293	0.199914		0.35	0.002389			3.45709	0.886924	3.91656	0.601203		0.35	0.002582
0.366667	0.0025			1.84293	2.27877	1.95828	2.04455		0.366667	0.004914			5.94494	0.007788				0.366667	-0.017527			5.49856	0.810728	5.84271	0.814657		0.366667	-0.001947			1.84293	0.149293	1.95828	0.38121		0.366667	0.001932			3.68586	0.823351				0.366667	0.002524
0.383333	0.002768			1.95828	2.16783				0.383333	0.005001			6.31704	0.006685				0.383333	-0.007349			5.84271	0.728867				0.383333	-0.002508			1.95828	0.115911				0.383333	0.001494			3.91656	0.765586				0.383333	0.002496
0.4	0.002866								0.4	0.005217								0.4	0.001829								0.4	-0.00312								0.4	0.000937								0.4	0.002319
0.416667	0.002973								0.416667	0.004607								0.416667	0.009427								0.416667	-0.003432								0.416667	0.000579								0.416667	0.00199
0.433333	0.00293								0.433333	0.003128								0.433333	0.017959								0.433333	-0.003884								0.433333	0.000721								0.433333	0.001952
0.45	0.002136								0.45	0.002138								0.45	0.028962								0.45	-0.003916								0.45	0.000652								0.45	0.002354
0.466667	0.000892								0.466667	0.001479								0.466667	0.039264								0.466667	-0.004519								0.466667	0.000534								0.466667	0.002965
0.483333	-7.1e-05								0.483333	0.001229								0.483333	0.046536								0.483333	-0.004661								0.483333	0.000346								0.483333	0.003117
0.5	-0.000748								0.5	0.001022								0.5	0.048192								0.5	-0.003923								0.5	0.000356								0.5	0.002807
0.516667	-0.000725								0.516667	-4e-06								0.516667	0.047742								0.516667	-0.004016								0.516667	0.000317								0.516667	0.002857
0.533333	-0.000142								0.533333	-0.000771								0.533333	0.046491								0.533333	-0.004418								0.533333	0.000247								0.533333	0.003197
0.55	0.000842								0.55	-0.002598								0.55	0.04662								0.55	-0.004181								0.55	0.000208								0.55	0.003337
0.566667	0.001214								0.566667	-0.006014								0.566667	0.047938								0.566667	-0.003193								0.566667	-6.2e-05								0.566667	0.003157
0.583333	0.001143								0.583333	-0.009669								0.583333	0.048742								0.583333	-0.002136								0.583333	-0.000213								0.583333	0.002795
0.6	0.000802								0.6	-0.009384								0.6	0.049427								0.6	-0.002518								0.6	-8.4e-05								0.6	0.002303
0.616667	0.00035								0.616667	-0.009569								0.616667	0.050111								0.616667	-0.002771								0.616667	0.000126								0.616667	0.002171
0.633333	-0.000381								0.633333	-0.010204								0.633333	0.050335								0.633333	-0.001753								0.633333	4.5e-05								0.633333	0.002279
0.65	-0.000534								0.65	-0.009518								0.65	0.04898								0.65	-9.5e-05								0.65	-0.000197								0.65	0.002086
0.666667	-0.000982								0.666667	-0.008471								0.666667	0.0454								0.666667	0.000593								0.666667	-0.0003								0.666667	0.001921
0.683333	-0.001189								0.683333	-0.007154								0.683333	0.04045								0.683333	0.001101								0.683333	-0.000512								0.683333	0.001736
0.7	-0.000686								0.7	-0.006987								0.7	0.03537								0.7	0.00163								0.7	-0.000525								0.7	0.00136
0.716667	-0.000653								0.716667	-0.005309								0.716667	0.03092								0.716667	0.005398								0.716667	-0.000437								0.716667	0.000645
0.733333	-0.001295								0.733333	-0.00262								0.733333	0.026674								0.733333	0.007617								0.733333	-0.000431								0.733333	0.000317
0.75	-0.001679								0.75	-0.000859								0.75	0.021782								0.75	0.005847								0.75	-0.000416								0.75	0.000158
0.766667	-0.001623								0.766667	0.000412								0.766667	0.015921								0.766667	0.006007								0.766667	-0.000331								0.766667	0.000168
0.783333	-0.001678								0.783333	0.001593								0.783333	0.00967								0.783333	0.006976								0.783333	-3.5e-05								0.783333	-9.1e-05
0.8	-0.001722								0.8	0.002695								0.8	0.003568								0.8	0.004126								0.8	0.00048								0.8	-0.001001
0.816667	-0.001813								0.816667	0.003271								0.816667	-0.00206								0.816667	0.002417								0.816667	0.000864								0.816667	-0.002085
0.833333	-0.001616								0.833333	0.003579								0.833333	-0.007519								0.833333	0.002469								0.833333	0.001007								0.833333	-0.00301
0.85	-0.001499								0.85	0.004617								0.85	-0.012179								0.85	0.003531								0.85	0.00108								0.85	-0.004025
0.866667	-0.003222								0.866667	0.006275								0.866667	-0.016459								0.866667	0.003563								0.866667	0.001322								0.866667	-0.00529
0.883333	-0.004705								0.883333	0.006973								0.883333	-0.021178								0.883333	0.002364								0.883333	0.001825								0.883333	-0.005606
0.9	-0.005177								0.9	0.00809								0.9	-0.026987								0.9	0.000938								0.9	0.001896								0.9	-0.006157
0.916667	-0.005379								0.916667	0.008167								0.916667	-0.033004								0.916667	0.001282								0.916667	0.002046								0.916667	-0.007319
0.933333	-0.006971								0.933333	0.006815								0.933333	-0.04065								0.933333	0.002665								0.933333	0.002377								0.933333	-0.008711
0.95	-0.006884								0.95	0.005912								0.95	-0.052926								0.95	0.004509								0.95	0.002927								0.95	-0.009143
0.966667	-0.005287								0.966667	0.006661								0.966667	-0.065639								0.966667	0.005263								0.966667	0.004117								0.966667	-0.012266
0.983333	-0.00477								0.983333	0.009249								0.983333	-0.066441								0.983333	0.002308								0.983333	0.003564								0.983333	-0.019835
1	-0.000502								1	0.008266								1	-0.059843								1	-0.000726								1	-0.000549								1	-0.026504
1.01667	0.006486								1.01667	0.004594								1.01667	-0.051056								1.01667	-0.002791								1.01667	-0.000471								1.01667	-0.024194
1.03333	0.041564								1.03333	0.027221								1.03333	-0.013528								1.03333	0.022775								1.03333	0.020646								1.03333	-0.019793
1.05	0.149539								1.05	0.065072								1.05	0.010616								1.05	0.119791								1.05	0.097522								1.05	-0.017364
1.06667	0.153367								1.06667	0.08438								1.06667	0.016342								1.06667	0.173298								1.06667	0.142766								1.06667	-0.013961
1.08333	0.119805								1.08333	0.093198								1.08333	0.023957								1.08333	0.174165								1.08333	0.15583								1.08333	-0.011768
1.1	0.089854								1.1	0.090645								1.1	0.029983								1.1	0.145022								1.1	0.156584								1.1	-0.009844
1.11667	0.075222								1.11667	0.084853								1.11667	0.030909								1.11667	0.109699								1.11667	0.144328								1.11667	-0.007501
1.13333	0.070855								1.13333	0.079295								1.13333	0.029052								1.13333	0.087627								1.13333	0.1249								1.13333	-0.005631
1.15	0.065754								1.15	0.071063								1.15	0.025872								1.15	0.073635								1.15	0.10943								1.15	-0.004045
1.16667	0.058763								1.16667	0.06641								1.16667	0.022203								1.16667	0.071053								1.16667	0.09267								1.16667	-0.003339
1.18333	0.052192								1.18333	0.064447								1.18333	0.023143								1.18333	0.066881								1.18333	0.085621								1.18333	-0.002043
1.2	0.047691								1.2	0.060335								1.2	0.026093								1.2	0.06298								1.2	0.077101								1.2	-0.001177
1.21667	0.044184								1.21667	0.055898								1.21667	0.026882								1.21667	0.059129								1.21667	0.070258								1.21667	-8.6e-05
1.23333	0.041104								1.23333	0.053095								1.23333	0.024734								1.23333	0.054408								1.23333	0.063964								1.23333	0.000962
1.25	0.038324								1.25	0.049181								1.25	0.021525								1.25	0.049937								1.25	0.057761								1.25	0.001711
1.26667	0.035314								1.26667	0.044418								1.26667	0.017927								1.26667	0.045386								1.26667	0.052647								1.26667	0.00236
1.28333	0.031733								1.28333	0.041114								1.28333	0.014289								1.28333	0.041085								1.28333	0.049003								1.28333	0.002969
1.3	0.028505								1.3	0.037088								1.3	0.010598								1.3	0.035874								1.3	0.044275								1.3	0.003641
1.31667	0.025397								1.31667	0.032443								1.31667	0.006958								1.31667	0.030644								1.31667	0.039277								1.31667	0.003863
1.33333	0.022588								1.33333	0.028028								1.33333	0.003298								1.33333	0.029253								1.33333	0.034919								1.33333	0.004364
1.35	0.020019								1.35	0.024744								1.35	0.000287								1.35	0.025623								1.35	0.03147								1.35	0.004496
1.36667	0.017689								1.36667	0.021329								1.36667	-0.001972								1.36667	0.021353								1.36667	0.027342								1.36667	0.004317
1.38333	0.016082								1.38333	0.017683								1.38333	-0.003567								1.38333	0.019552								1.38333	0.024129								1.38333	0.004002
1.4	0.015015								1.4	0.017176								1.4	-0.005162								1.4	0.017072								1.4	0.022615								1.4	0.003736
1.41667	0.014457								1.41667	0.01698								1.41667	-0.005838								1.41667	0.015092								1.41667	0.021302								1.41667	0.003491
1.43333	0.01418								1.43333	0.016123								1.43333	-0.005653								1.43333	0.014001								1.43333	0.019859								1.43333	0.003185
1.45	0.01382								1.45	0.014189								1.45	-0.010767								1.45	0.013731								1.45	0.018645								1.45	0.003008
1.46667	0.013245								1.46667	0.01291								1.46667	-0.013091								1.46667	0.013011								1.46667	0.017047								1.46667	0.002885
1.48333	0.012569								1.48333	0.011901								1.48333	-0.010844								1.48333	0.01222								1.48333	0.015558								1.48333	0.003113
1.5	0.011774								1.5	0.009952								1.5	-0.014488								1.5	0.01099								1.5	0.01469								1.5	0.003541
1.51667	0.011328								1.51667	0.009464								1.51667	-0.016881								1.51667	0.009679								1.51667	0.013132								1.51667	0.003788
1.53333	0.010839								1.53333	0.009708								1.53333	-0.012205								1.53333	0.008318								1.53333	0.011591								1.53333	0.003733
1.55	0.010376								1.55	0.010087								1.55	-0.00761								1.55	0.006817								1.55	0.010747								1.55	0.003693
1.56667	0.009902								1.56667	0.009556								1.56667	-0.008845								1.56667	0.006476								1.56667	0.009923								1.56667	0.004054
1.58333	0.009429								1.58333	0.008674								1.58333	-0.01706								1.58333	0.006415								1.58333	0.00903								1.58333	0.004445
1.6	0.008835								1.6	0.007673								1.6	-0.052575								1.6	0.006004								1.6	0.008626								1.6	0.004575
1.61667	0.007917								1.61667	0.006816								1.61667	-0.131173								1.61667	0.005482								1.61667	0.008168								1.61667	0.004602
1.63333	0.007076								1.63333	0.006112								1.63333	-0.159432								1.63333	0.00495								1.63333	0.007778								1.63333	0.004745
1.65	0.006575								1.65	0.005237								1.65	-0.151482								1.65	0.003888								1.65	0.007239								1.65	0.004769
1.66667	0.006154								1.66667	0.005313								1.66667	-0.135981								1.66667	0.003036								1.66667	0.006759								1.66667	0.004443
1.68333	0.005893								1.68333	0.004468								1.68333	-0.119671								1.68333	0.002105								1.68333	0.006339								1.68333	0.004367
1.7	0.005755								1.7	0.00425								1.7	-0.109107								1.7	0.001172								1.7	0.005654								1.7	0.004615
1.71667	0.005437								1.71667	0.004942								1.71667	-0.098925								1.71667	0.000718								1.71667	0.005008								1.71667	0.004752
1.73333	0.005029								1.73333	0.004754								1.73333	-0.088562								1.73333	0.000545								1.73333	0.004743								1.73333	0.004939
1.75	0.0045								1.75	0.004806								1.75	-0.07954								1.75	0.000322								1.75	0.004687								1.75	0.004886
1.76667	0.003651								1.76667	0.004498								1.76667	-0.072168								1.76667	-7.1e-05								1.76667	0.0046								1.76667	0.004613
1.78333	0.002446								1.78333	0.003346								1.78333	-0.066226								1.78333	0.000154								1.78333	0.004518								1.78333	0.004203
1.8	0.00186								1.8	0.003174								1.8	-0.056565								1.8	0.000649								1.8	0.004225								1.8	0.003873
1.81667	0.001555								1.81667	0.003202								1.81667	-0.045024								1.81667	0.001274								1.81667	0.003863								1.81667	0.003613
1.83333	0.001009								1.83333	0.003861								1.83333	-0.034392								1.83333	0.001769								1.83333	0.00377								1.83333	0.003633
1.85	0.000492								1.85	0.00422								1.85	-0.025464								1.85	0.001954								1.85	0.003586								1.85	0.003761
1.86667	0.00012								1.86667	0.004333								1.86667	-0.017847								1.86667	0.001247								1.86667	0.003526								1.86667	0.003704
1.88333	-0.000252								1.88333	0.004297								1.88333	-0.01119								1.88333	0.000841								1.88333	0.003227								1.88333	0.003516
1.9	-0.000645								1.9	0.00397								1.9	-0.004803								1.9	0.000364								1.9	0.003147								1.9	0.003088
1.91667	-0.000857								1.91667	0.003533								1.91667	-0.000436								1.91667	0.000477								1.91667	0.002888								1.91667	0.002591
1.93333	-0.000642								1.93333	0.002298								1.93333	0.003063								1.93333	0.001569								1.93333	0.002495								1.93333	0.001979
1.95	0.000389								1.95	0.001935								1.95	0.007203								1.95	0.00222								1.95	0.002148								1.95	0.001503
1.96667	0.00137								1.96667	0.002322								1.96667	0.011492								1.96667	0.002451								1.96667	0.001651								1.96667	0.001157
1.98333	0.001722								1.98333	0.002129								1.98333	0.014872								1.98333	0.002442								1.98333	0.001265								1.98333	0.00118
2	0.001343								2	0.001106								2	0.017701								2	0.000843								2	0.000888								2	0.000924
2.01667	0.00074								2.01667	0.001024								2.01667	0.020408								2.01667	-0.000608								2.01667	0.000686								2.01667	0.000292
2.03333	0.000385								2.03333	0.000263								2.03333	0.022797								2.03333	-0.0006								2.03333	0.000751								2.03333	-0.000654
2.05	0.00015								2.05	-0.000249								2.05	0.026635								2.05	-0.000302								2.05	0.000757								2.05	-0.00176
2.06667	4.5e-05								2.06667	-0.001051								2.06667	0.032194								2.06667	-0.000674								2.06667	0.000392								2.06667	-0.002856
2.08333	-0.00042								2.08333	-0.001832								2.08333	0.038323								2.08333	-0.000996								2.08333	-0.000132								2.08333	-0.003512
2.1	-0.00067								2.1	-0.002485								2.1	0.044732								2.1	-0.002081								2.1	-0.000504								2.1	-0.003706
2.11667	-0.000571								2.11667	-0.003117								2.11667	0.049576								2.11667	-0.003187								2.11667	-0.000636								2.11667	-0.003563
2.13333	-0.001012								2.13333	-0.00299								2.13333	0.050311								2.13333	-0.003022								2.13333	-0.000539								2.13333	-0.003689
2.15	-0.001153								2.15	-0.003233								2.15	0.047606								2.15	-0.002658								2.15	-0.000722								2.15	-0.004866
2.16667	-0.000914								2.16667	-0.004116								2.16667	0.04368								2.16667	-0.002013								2.16667	-0.001265								2.16667	-0.006003
2.18333	-0.000771								2.18333	-0.003792								2.18333	0.041738								2.18333	-0.000753								2.18333	-0.001596								2.18333	-0.005841
2.2	-0.000887								2.2	-0.003317								2.2	0.042085								2.2	0.000408								2.2	-0.001787								2.2	-0.005489
2.21667	-0.000964								2.21667	-0.002833								2.21667	0.041483								2.21667	0.000688								2.21667	-0.001888								2.21667	-0.005437
2.23333	-0.000891								2.23333	-0.002249								2.23333	0.042681								2.23333	0.000919								2.23333	-0.002859								2.23333	-0.005455
2.25	-0.000548								2.25	-0.003036								2.25	0.045642								2.25	0.002238								2.25	-0.003822								2.25	-0.005996
2.26667	-0.00033								2.26667	-0.003557								2.26667	0.048969								2.26667	0.002385								2.26667	-0.004542								2.26667	-0.005846
2.28333	-0.000632								2.28333	-0.003027								2.28333	0.048836								2.28333	0.002711								2.28333	-0.005112								2.28333	-0.005206
2.3	-0.000844								2.3	-0.002308								2.3	0.035823								2.3	0.003827								2.3	-0.005642								2.3	-0.004486
2.31667	-0.000816								2.31667	-0.002018								2.31667	0.02983								2.31667	0.005443								2.31667	-0.006322								2.31667	-0.004336
2.33333	-0.000791								2.33333	-0.001681								2.33333	0.030974								2.33333	0.007318								2.33333	-0.007226								2.33333	-0.004381
2.35	-0.000518								2.35	-0.001626								2.35	0.031587								2.35	0.008799								2.35	-0.007785								2.35	-0.004053
2.36667	-0.000395								2.36667	-0.001652								2.36667	0.030411								2.36667	0.00698								2.36667	-0.009204								2.36667	-0.003345
2.38333	-0.000262								2.38333	-0.001728								2.38333	0.029455								2.38333	-0.000848								2.38333	-0.010633								2.38333	-0.002547
2.4	-0.000219								2.4	-0.001624								2.4	0.028638								2.4	-0.007257								2.4	-0.010662								2.4	-0.001669
2.41667	-0.000389								2.41667	-0.001163								2.41667	0.025199								2.41667	-0.009289								2.41667	-0.010407								2.41667	-0.001188
2.43333	-0.000821								2.43333	-0.000984								2.43333	0.020836								2.43333	-0.008503								2.43333	-0.010115								2.43333	-0.000812
2.45	-0.001163								2.45	-0.000596								2.45	0.016793								2.45	-0.006507								2.45	-0.009573								2.45	-0.000646
2.46667	-0.001045								2.46667	-0.000157								2.46667	0.01578								2.46667	-0.005262								2.46667	-0.008832								2.46667	-0.00095
2.48333	-0.000997								2.48333	0.000362								2.48333	0.017756								2.48333	-0.004206								2.48333	-0.00811								2.48333	-0.001024
2.5	-0.001082								2.5	0.000496								2.5	0.021031								2.5	-0.004345								2.5	-0.007756								2.5	-0.001017
2.51667	-0.001158								2.51667	-9.1e-05								2.51667	0.024468								2.51667	-0.003976								2.51667	-0.007844								2.51667	-0.001162
2.53333	-0.000915								2.53333	-0.000578								2.53333	0.027595								2.53333	-0.003656								2.53333	-0.007882								2.53333	-0.001217
2.55	-0.000631								2.55	-0.000635								2.55	0.029501								2.55	-0.003427								2.55	-0.00779								2.55	-0.001272
2.56667	-0.000367								2.56667	-0.000361								2.56667	0.030528								2.56667	-0.003187								2.56667	-0.007148								2.56667	-0.001247
2.58333	-0.000527								2.58333	-0.000254								2.58333	0.031252								2.58333	-0.002694								2.58333	-0.006555								2.58333	-0.001234
2.6	-0.000657								2.6	-9.6e-05								2.6	0.031125								2.6	-0.002041								2.6	-0.006092								2.6	-0.00126
2.61667	-0.000117								2.61667	-0.000238								2.61667	0.031099								2.61667	-0.001528								2.61667	-0.005529								2.61667	-0.001306
2.63333	0.000213								2.63333	-0.000471								2.63333	0.031672								2.63333	-0.001195								2.63333	-0.005047								2.63333	-0.001292
2.65	0.000192								2.65	-0.000934								2.65	0.032537								2.65	-0.000803								2.65	-0.004656								2.65	-0.00095
2.66667	0.000559								2.66667	-0.001172								2.66667	0.032884								2.66667	-0.000557								2.66667	-0.004232								2.66667	-0.000607
2.68333	0.000656								2.68333	-0.001009								2.68333	0.032421								2.68333	-0.00057								2.68333	-0.004009								2.68333	-0.000553
2.7	0.000513								2.7	-0.001257								2.7	0.030998								2.7	-0.000823								2.7	-0.003716								2.7	-0.00071
2.71667	0.00034								2.71667	-0.001584								2.71667	0.028925								2.71667	-0.001047								2.71667	-0.003352								2.71667	-0.000816
2.73333	0.000166								2.73333	-0.001734								2.73333	0.025813								2.73333	-0.001192								2.73333	-0.002972								2.73333	-0.000716
2.75	0.00023								2.75	-0.002016								2.75	0.02251								2.75	-0.001312								2.75	-0.002748								2.75	-0.000253
2.76667	0.000864								2.76667	-0.002059								2.76667	0.019027								2.76667	-0.001382								2.76667	-0.002694								2.76667	4.1e-05
2.78333	0.001568								2.78333	-0.002101								2.78333	0.016084								2.78333	-0.001301								2.78333	-0.00274								2.78333	-2.5e-05
2.8	0.001903								2.8	-0.002474								2.8	0.013492								2.8	-0.001431								2.8	-0.002865								2.8	-7.1e-05
2.81667	0.002066								2.81667	-0.003279								2.81667	0.010989								2.81667	-0.001584								2.81667	-0.003136								2.81667	-0.000363
2.83333	0.002178								2.83333	-0.003416								2.83333	0.008983								2.83333	-0.00159								2.83333	-0.003081								2.83333	-0.000348
2.85	0.00231								2.85	-0.003272								2.85	0.007007								2.85	-0.001786								2.85	-0.002846								2.85	-0.000253
2.86667	0.002052								2.86667	-0.003709								2.86667	0.003292								2.86667	-0.001852								2.86667	-0.002721								2.86667	-0.000148
2.88333	0.001565								2.88333	-0.004666								2.88333	-0.001514								2.88333	-0.001787								2.88333	-0.002465								2.88333	-0.000113
2.9	0.000686								2.9	-0.004915								2.9	-0.007903								2.9	-0.001448								2.9	-0.002297								2.9	-0.000245
2.91667	-8.4e-05								2.91667	-0.004384								2.91667	-0.015844								2.91667	-0.001499								2.91667	-0.00248								2.91667	-0.000679
2.93333	4.7e-05								2.93333	-0.004304								2.93333	-0.023026								2.93333	-0.001801								2.93333	-0.002323								2.93333	-0.000842
2.95	0.000877								2.95	-0.004654								2.95	-0.024858								2.95	-0.001432								2.95	-0.002807								2.95	-0.000156
2.96667	0.001798								2.96667	-0.005633								2.96667	-0.021609								2.96667	-0.002034								2.96667	-0.00365								2.96667	-0.001379
2.98333	0.002567								2.98333	-0.004363								2.98333	-0.015606								2.98333	-0.002591								2.98333	-0.003932								2.98333	-0.00324
3	0.003166								3	0.000826								3	-0.007004								3	-0.004058								3	-0.001773								3	-0.001231
3.01667	0.004544								3.01667	0.007556								3.01667	-0.000713								3.01667	-0.002984								3.01667	0.001095								3.01667	0.000668
3.03333	0.026413								3.03333	0.025356								3.03333	0.009159								3.03333	0.038889								3.03333	0.030443								3.03333	0.001976
3.05	0.153972								3.05	0.081296								3.05	0.093382								3.05	0.182821								3.05	0.13298								3.05	0.007564
3.06667	0.30591								3.06667	0.160667								3.06667	0.246578								3.06667	0.369469								3.06667	0.2782								3.06667	0.012086
3.08333	0.420567								3.08333	0.226879								3.08333	0.396515								3.08333	0.543967								3.08333	0.41913								3.08333	0.015708
3.1	0.486374								3.1	0.272791								3.1	0.515582								3.1	0.658056								3.1	0.51915								3.1	0.01894
3.11667	0.449262								3.11667	0.289113								3.11667	0.550458								3.11667	0.654364								3.11667	0.5362								3.11667	0.021472
3.13333	0.380489								3.13333	0.288576								3.13333	0.532627								3.13333	0.5882								3.13333	0.506468								3.13333	0.023542
3.15	0.316615								3.15	0.284422								3.15	0.492781								3.15	0.511004								3.15	0.45674								3.15	0.024758
3.16667	0.259951								3.16667	0.271429								3.16667	0.457865								3.16667	0.435878								3.16667	0.409632								3.16667	0.026953
3.18333	0.213987								3.18333	0.252905								3.18333	0.402379								3.18333	0.372722								3.18333	0.370145								3.18333	0.029159
3.2	0.182303								3.2	0.231662								3.2	0.337393								3.2	0.323186								3.2	0.341497								3.2	0.031205
3.21667	0.156049								3.21667	0.211662								3.21667	0.28303								3.21667	0.285628								3.21667	0.315045								3.21667	0.032588
3.23333	0.142313								3.23333	0.195666								3.23333	0.244344								3.23333	0.258438								3.23333	0.2968								3.23333	0.033718
3.25	0.137248								3.25	0.17464								3.25	0.214518								3.25	0.235737								3.25	0.282665								3.25	0.034179
3.26667	0.131963								3.26667	0.158524								3.26667	0.188471								3.26667	0.214997								3.26667	0.26683								3.26667	0.034439
3.28333	0.125348								3.28333	0.145027								3.28333	0.168395								3.28333	0.200887								3.28333	0.242964								3.28333	0.03505
3.3	0.117552								3.3	0.134839								3.3	0.153474								3.3	0.185655								3.3	0.219734								3.3	0.035287
3.31667	0.110165								3.31667	0.127062								3.31667	0.141419								3.31667	0.168911								3.31667	0.201791								3.31667	0.035182
3.33333	0.103579								3.33333	0.116886								3.33333	0.131245								3.33333	0.158338								3.33333	0.186119								3.33333	0.035048
3.35	0.097713								3.35	0.1086								3.35	0.118991								3.35	0.143435								3.35	0.172477								3.35	0.034494
3.36667	0.091296								3.36667	0.101424								3.36667	0.102806								3.36667	0.130101								3.36667	0.155734								3.36667	0.03369
3.38333	0.085339								3.38333	0.09432								3.38333	0.090299								3.38333	0.116055								3.38333	0.147055								3.38333	0.032592
3.4	0.079652								3.4	0.087376								3.4	0.081179								3.4	0.105469								3.4	0.137436								3.4	0.031824
3.41667	0.073774								3.41667	0.078613								3.41667	0.074639								3.41667	0.099082								3.41667	0.130457								3.41667	0.031495
3.43333	0.067877								3.43333	0.070479								3.43333	0.069529								3.43333	0.098416								3.43333	0.123338								3.43333	0.030917
3.45	0.062619								3.45	0.062418								3.45	0.065224								3.45	0.09658								3.45	0.115107								3.45	0.030249
3.46667	0.057211								3.46667	0.0552								3.46667	0.06127								3.46667	0.089821								3.46667	0.104451								3.46667	0.029457
3.48333	0.051783								3.48333	0.046352								3.48333	0.058086								3.48333	0.080542								3.48333	0.093436								3.48333	0.028366
3.5	0.047204								3.5	0.036724								3.5	0.056112								3.5	0.064013								3.5	0.0829								3.5	0.027384
3.51667	0.043236								3.51667	0.030366								3.51667	0.055419								3.51667	0.050125								3.51667	0.077594								3.51667	0.026773
3.53333	0.040027								3.53333	0.032414								3.53333	0.055472								3.53333	0.044155								3.53333	0.073496								3.53333	0.025921
3.55	0.036798								3.55	0.032804								3.55	0.055687								3.55	0.040335								3.55	0.069174								3.55	0.024767
3.56667	0.033849								3.56667	0.030204								3.56667	0.055912								3.56667	0.039004								3.56667	0.065951								3.56667	0.023563
3.58333	0.030359								3.58333	0.027724								3.58333	0.055977								3.58333	0.036403								3.58333	0.063149								3.58333	0.022309
3.6	0.02728								3.6	0.027464								3.6	0.056101								3.6	0.034053								3.6	0.060037								3.6	0.021115
3.61667	0.024731								3.61667	0.025765								3.61667	0.056226								3.61667	0.032772								3.61667	0.057352								3.61667	0.019461
3.63333	0.022741								3.63333	0.024086								3.63333	0.056372								3.63333	0.030899								3.63333	0.054513								3.63333	0.017885
3.65	0.020791								3.65	0.022727								3.65	0.056418								3.65	0.028777								3.65	0.051275								3.65	0.016769
3.66667	0.018881								3.66667	0.022067								3.66667	0.056704								3.66667	0.026555								3.66667	0.048167								3.66667	0.015974
3.68333	0.016881								3.68333	0.020858								3.68333	0.05704								3.68333	0.024523								3.68333	0.045639								3.68333	0.015328
3.7	0.01515								3.7	0.019136								3.7	0.05683								3.7	0.023151								3.7	0.043947								3.7	0.014662
3.71667	0.01369								3.71667	0.01741								3.71667	0.056079								3.71667	0.021228								3.71667	0.041943								3.71667	0.013775
3.73333	0.012519								3.73333	0.015844								3.73333	0.054648								3.73333	0.019745								3.73333	0.039719								3.73333	0.012899
3.75	0.010979								3.75	0.014079								3.75	0.053136								3.75	0.019182								3.75	0.037535								3.75	0.011862
3.76667	0.010118								3.76667	0.012423								3.76667	0.051895								3.76667	0.018779								3.76667	0.035421								3.76667	0.011156
3.78333	0.009827								3.78333	0.011541								3.78333	0.050773								3.78333	0.017865								3.78333	0.033732								3.78333	0.010199
3.8	0.009676								3.8	0.010991								3.8	0.049858								3.8	0.016842								3.8	0.032263								3.8	0.009652
3.81667	0.009165								3.81667	0.010132								3.81667	0.049272								3.81667	0.015879								3.81667	0.030593								3.81667	0.009205
3.83333	0.008244								3.83333	0.009522								3.83333	0.048746								3.83333	0.015045								3.83333	0.028934								3.83333	0.008628
3.85	0.007252								3.85	0.009006								3.85	0.047778								3.85	0.014382								3.85	0.027364								3.85	0.007981
3.86667	0.006641								3.86667	0.008145								3.86667	0.0465								3.86667	0.013458								3.86667	0.02582								3.86667	0.007435
3.88333	0.006379								3.88333	0.007544								3.88333	0.045212								3.88333	0.012605								3.88333	0.024805								3.88333	0.006928
3.9	0.006278								3.9	0.006883								3.9	0.044084								3.9	0.011862								3.9	0.023791								3.9	0.006272
3.91667	0.006226								3.91667	0.005983								3.91667	0.042666								3.91667	0.011368								3.91667	0.022876								3.91667	0.005556
3.93333	0.005865								3.93333	0.005011								3.93333	0.040929								3.93333	0.011045								3.93333	0.022011								3.93333	0.0052
3.95	0.005433								3.95	0.004241								3.95	0.039751								3.95	0.010612								3.95	0.021151								3.95	0.005094
3.96667	0.005261								3.96667	0.003982								3.96667	0.038883								3.96667	0.01052								3.96667	0.020192								3.96667	0.005189
3.98333	0.004809								3.98333	0.003942								3.98333	0.038424								3.98333	0.010417								3.98333	0.019273								3.98333	0.005294
4	0.004177								4	0.004472								4	0.037966								4	0.009814								4	0.018464								4	0.005199
4.01667	0.003885								4.01667	0.004818								4.01667	0.037325								4.01667	0.008862								4.01667	0.017582								4.01667	0.005074
4.03333	0.003493								4.03333	0.005061								4.03333	0.036659								4.03333	0.00808								4.03333	0.016848								4.03333	0.004831
4.05	0.003301								4.05	0.005063								4.05	0.036513								4.05	0.007518								4.05	0.016245								4.05	0.004478
4.06667	0.003089								4.06667	0.005246								4.06667	0.036226								4.06667	0.006897								4.06667	0.015411								4.06667	0.004275
4.08333	0.003117								4.08333	0.005029								4.08333	0.03536								4.08333	0.006455								4.08333	0.014747								4.08333	0.004131
4.1	0.003005								4.1	0.006053								4.1	0.034287								4.1	0.006074								4.1	0.014111								4.1	0.00387
4.11667	0.002792								4.11667	0.006478								4.11667	0.033475								4.11667	0.005784								4.11667	0.013593								4.11667	0.003689
4.13333	0.00244								4.13333	0.006323								4.13333	0.033044								4.13333	0.005454								4.13333	0.013245								4.13333	0.003529
4.15	0.002278								4.15	0.006648								4.15	0.032632								4.15	0.004883								4.15	0.012647								4.15	0.003158
4.16667	0.002466								4.16667	0.006953								4.16667	0.03212								4.16667	0.004823								4.16667	0.011939								4.16667	0.002687
4.18333	0.002724								4.18333	0.006495								4.18333	0.031678								4.18333	0.004764								4.18333	0.011227								4.18333	0.00229
4.2	0.002701								4.2	0.006801								4.2	0.031123								4.2	0.004266								4.2	0.010806								4.2	0.002223
4.21667	0.002199								4.21667	0.006837								4.21667	0.030318								4.21667	0.003827								4.21667	0.010504								4.21667	0.002365
4.23333	0.001517								4.23333	0.007413								4.23333	0.029483								4.23333	0.003849								4.23333	0.010342								4.23333	0.002928
4.25	0.001075								4.25	0.008111								4.25	0.028877								4.25	0.00376								4.25	0.0104								4.25	0.003401
4.26667	0.001173								4.26667	0.008825								4.26667	0.02798								4.26667	0.003453								4.26667	0.010104								4.26667	0.003408
4.28333	0.001411								4.28333	0.00855								4.28333	0.026324								4.28333	0.003206								4.28333	0.009849								4.28333	0.003355
4.3	0.001539								4.3	0.008194								4.3	0.024408								4.3	0.002969								4.3	0.009773								4.3	0.003292
4.31667	0.001736								4.31667	0.008769								4.31667	0.022222								4.31667	0.002952								4.31667	0.009558								4.31667	0.003199
4.33333	0.001984								4.33333	0.00947								4.33333	0.019821								4.33333	0.003465								4.33333	0.009141								4.33333	0.002967
4.35	0.001952								4.35	0.009558								4.35	0.017355								4.35	0.003289								4.35	0.008723								4.35	0.002768
4.36667	0.00177								4.36667	0.009947								4.36667	0.01588								4.36667	0.002723								4.36667	0.008704								4.36667	0.002859
4.38333	0.001508								4.38333	0.009986								4.38333	0.014665								4.38333	0.002187								4.38333	0.008215								4.38333	0.002981
4.4	0.001326								4.4	0.009964								4.4	0.0136								4.4	0.001881								4.4	0.007746								4.4	0.003012
4.41667	0.001084								4.41667	0.009921								4.41667	0.012366								4.41667	0.001545								4.41667	0.007226								4.41667	0.003076
4.43333	0.000822								4.43333	0.009907								4.43333	0.010703								4.43333	0.001369								4.43333	0.006594								4.43333	0.003062
4.45	0.00057								4.45	0.010143								4.45	0.008909								4.45	0.001023								4.45	0.006012								4.45	0.002798
4.46667	0.000708								4.46667	0.009989								4.46667	0.007386								4.46667	0.000468								4.46667	0.005671								4.46667	0.002674
4.48333	0.000896								4.48333	0.009515								4.48333	0.005423								4.48333	0.000542								4.48333	0.005679								4.48333	0.00265
4.5	0.000834								4.5	0.009276								4.5	0.002276								4.5	0.000456								4.5	0.005925								4.5	0.00272
4.51667	0.000512								4.51667	0.008951								4.51667	-0.001759								4.51667	0.00025								4.51667	0.005871								4.51667	0.002951
4.53333	7e-05								4.53333	0.009286								4.53333	-0.005814								4.53333	0.000113								4.53333	0.005286								4.53333	0.003112
4.55	0.000117								4.55	0.009761								4.55	-0.008608								4.55	-0.000393								4.55	0.004702								4.55	0.002993
4.56667	0.000165								4.56667	0.009956								4.56667	-0.010233								4.56667	-0.000849								4.56667	0.004037								4.56667	0.002553
4.58333	-0.000188								4.58333	0.009958								4.58333	-0.011848								4.58333	-0.001276								4.58333	0.003361								4.58333	0.002248
4.6	-0.000571								4.6	0.009451								4.6	-0.012998								4.6	-0.001524								4.6	0.003054								4.6	0.001994
4.61667	-0.000534								4.61667	0.010213								4.61667	-0.013298								4.61667	-0.001782								4.61667	0.002557								4.61667	0.001759
4.63333	-0.000518								4.63333	0.010566								4.63333	-0.012827								4.63333	-0.001999								4.63333	0.00226								4.63333	0.001625
4.65	-0.000591								4.65	0.010528								4.65	-0.011908								4.65	-0.002177								4.65	0.002233								4.65	0.001631
4.66667	-0.000505								4.66667	0.011025								4.66667	-0.011383								4.66667	-0.002207								4.66667	0.002224								4.66667	0.00168
4.68333	-0.000479								4.68333	0.011882								4.68333	-0.010849								4.68333	-0.002077								4.68333	0.001815								4.68333	0.00143
4.7	-0.000144								4.7	0.012999								4.7	-0.009815								4.7	-0.002007								4.7	0.002006								4.7	0.00087
4.71667	0.000332								4.71667	0.016096								4.71667	-0.00928								4.71667	-0.002176								4.71667	0.002297								4.71667	0.00033
4.73333	0.000517								4.73333	0.019586								4.73333	-0.008451								4.73333	-0.002417								4.73333	0.002717								4.73333	9e-05
4.75	0.000451								4.75	0.021772								4.75	-0.007788								4.75	-0.0027								4.75	0.003016								4.75	7.4e-05
4.76667	0.000206								4.76667	0.023728								4.76667	-0.006736								4.76667	-0.003102								4.76667	0.003255								4.76667	3.7e-05
4.78333	0.00012								4.78333	0.022504								4.78333	-0.005804								4.78333	-0.003335								4.78333	0.003454								4.78333	-0.000109
4.8	1.4e-05								4.8	0.010379								4.8	-0.005392								4.8	-0.003468								4.8	0.003513								4.8	-0.000216
4.81667	-0.000283								4.81667	-0.028416								4.81667	-0.004866								4.81667	-0.003742								4.81667	0.003272								4.81667	-0.000491
4.83333	-0.000661								4.83333	-0.07944								4.83333	-0.00295								4.83333	-0.004088								4.83333	0.003329								4.83333	-0.000795
4.85	-0.001118								4.85	-0.105515								4.85	0.000237								4.85	-0.004514								4.85	0.003387								4.85	-0.001468
4.86667	-0.000986								4.86667	-0.107329								4.86667	0.004863								4.86667	-0.00442								4.86667	0.003884								4.86667	-0.001841
4.88333	-0.000684								4.88333	-0.092454								4.88333	0.00703								4.88333	-0.004336								4.88333	0.004142								4.88333	-0.002075
4.9	-0.001143								4.9	-0.069766								4.9	0.009582								4.9	-0.004574								4.9	0.004298								4.9	-0.001546
4.91667	-0.002073								4.91667	-0.042613								4.91667	0.010211								4.91667	-0.005494								4.91667	0.005014								4.91667	-0.002127
4.93333	-0.002543								4.93333	-0.026031								4.93333	0.01124								4.93333	-0.005923								4.93333	0.00512								4.93333	-0.002608
4.95	-0.004043								4.95	-0.015638								4.95	0.009679								4.95	-0.006313								4.95	0.005036								4.95	-0.002178
4.96667	-0.004973								4.96667	-0.011635								4.96667	0.007028								4.96667	-0.006202								4.96667	0.005432								4.96667	-0.002759
4.98333	-0.003825								4.98333	-0.008421								4.98333	0.005645								4.98333	-0.006525								4.98333	0.005497								4.98333	-0.003488
5	-0.007968								5	-0.00538								5	0.006823								5	-0.008968								5	0.005342								5	-0.004126
5.01667	-0.01263								5.01667	-0.003848								5.01667	0.01391								5.01667	-0.010931								5.01667	0.000796								5.01667	-0.002354
5.03333	0.011427								5.03333	0.004133								5.03333	0.039767								5.03333	0.024506								5.03333	0.012401								5.03333	-0.001563
5.05	0.123165								5.05	0.042375								5.05	0.140335								5.05	0.171744								5.05	0.083266								5.05	-0.001311
5.06667	0.25619								5.06667	0.111721								5.06667	0.277115								5.06667	0.357928								5.06667	0.206159								5.06667	0.003283
5.08333	0.377055								5.08333	0.170256								5.08333	0.390325								5.08333	0.527372								5.08333	0.337852								5.08333	0.007247
5.1	0.45749								5.1	0.214121								5.1	0.483646								5.1	0.644156								5.1	0.442656								5.1	0.00966
5.11667	0.437505								5.11667	0.238057								5.11667	0.515816								5.11667	0.64781								5.11667	0.483639								5.11667	0.012244
5.13333	0.36585								5.13333	0.243472								5.13333	0.507148								5.13333	0.595883								5.13333	0.468942								5.13333	0.014008
5.15	0.298403								5.15	0.242867								5.15	0.477696								5.15	0.516105								5.15	0.429925								5.15	0.015834
5.16667	0.234035								5.16667	0.227631								5.16667	0.438423								5.16667	0.439426								5.16667	0.392077								5.16667	0.017099
5.18333	0.191678								5.18333	0.206485								5.18333	0.410451								5.18333	0.376837								5.18333	0.357899								5.18333	0.017845
5.2	0.169031								5.2	0.194949								5.2	0.367479								5.2	0.330009								5.2	0.326732								5.2	0.01901
5.21667	0.157073								5.21667	0.185996								5.21667	0.314621								5.21667	0.290769								5.21667	0.303954								5.21667	0.020326
5.23333	0.148303								5.23333	0.170734								5.23333	0.271441								5.23333	0.265238								5.23333	0.282415								5.23333	0.021973
5.25	0.137793								5.25	0.156542								5.25	0.23907								5.25	0.244047								5.25	0.264096								5.25	0.02352
5.26667	0.126784								5.26667	0.15026								5.26667	0.21142								5.26667	0.226436								5.26667	0.244638								5.26667	0.024147
5.28333	0.117784								5.28333	0.139898								5.28333	0.19063								5.28333	0.206285								5.28333	0.224129								5.28333	0.024174
5.3	0.110753								5.3	0.127773								5.3	0.174399								5.3	0.187873								5.3	0.2094								5.3	0.024312
5.31667	0.103741								5.31667	0.11618								5.31667	0.161755								5.31667	0.17225								5.31667	0.19485								5.31667	0.02459
5.33333	0.096609								5.33333	0.107987								5.33333	0.150651								5.33333	0.155798								5.33333	0.17866								5.33333	0.024688
5.35	0.089247								5.35	0.098084								5.35	0.139387								5.35	0.144125								5.35	0.161981								5.35	0.024546
5.36667	0.082584								5.36667	0.091281								5.36667	0.122623								5.36667	0.132292								5.36667	0.149111								5.36667	0.024654
5.38333	0.076571								5.38333	0.085941								5.38333	0.107754								5.38333	0.121747								5.38333	0.142851								5.38333	0.024813
5.4	0.071566								5.4	0.080482								5.4	0.095741								5.4	0.111933								5.4	0.135501								5.4	0.024852
5.41667	0.066631								5.41667	0.074034								5.41667	0.086378								5.41667	0.099388								5.41667	0.12792								5.41667	0.024531
5.43333	0.062447								5.43333	0.068205								5.43333	0.078425								5.43333	0.086894								5.43333	0.11952								5.43333	0.02412
5.45	0.058932								5.45	0.061996								5.45	0.071982								5.45	0.078629								5.45	0.107439								5.45	0.023989
5.46667	0.055276								5.46667	0.055698								5.46667	0.066343								5.46667	0.073773								5.46667	0.100258								5.46667	0.023758
5.48333	0.051919								5.48333	0.051128								5.48333	0.062015								5.48333	0.067398								5.48333	0.094167								5.48333	0.023388
5.5	0.048822								5.5	0.048079								5.5	0.058897								5.5	0.062082								5.5	0.087226								5.5	0.023077
5.51667	0.045595								5.51667	0.04557								5.51667	0.056089								5.51667	0.057836								5.51667	0.081785								5.51667	0.022777
5.53333	0.042138								5.53333	0.043856								5.53333	0.053115								5.53333	0.05462								5.53333	0.077184								5.53333	0.022497
5.55	0.038478								5.55	0.042221								5.55	0.049987								5.55	0.050623								5.55	0.073432								5.55	0.022116
5.56667	0.035269								5.56667	0.039536								5.56667	0.046799								5.56667	0.046736								5.56667	0.06944								5.56667	0.021966
5.58333	0.03282								5.58333	0.036281								5.58333	0.04321								5.58333	0.04288								5.58333	0.066069								5.58333	0.021736
5.6	0.03037								5.6	0.033756								5.6	0.039582								5.6	0.038993								5.6	0.062887								5.6	0.021246
5.61667	0.02827								5.61667	0.032074								5.61667	0.036126								5.61667	0.035906								5.61667	0.058665								5.61667	0.020596
5.63333	0.026708								5.63333	0.030448								5.63333	0.033022								5.63333	0.033528								5.63333	0.055533								5.63333	0.020196
5.65	0.025017								5.65	0.028582								5.65	0.029998								5.65	0.031411								5.65	0.05248								5.65	0.019886
5.66667	0.023265								5.66667	0.026827								5.66667	0.027153								5.66667	0.029574								5.66667	0.049328								5.66667	0.019565
5.68333	0.021683								5.68333	0.025851								5.68333	0.024469								5.68333	0.027266								5.68333	0.046056								5.68333	0.019005
5.7	0.02012								5.7	0.025237								5.7	0.022416								5.7	0.025269								5.7	0.042964								5.7	0.018425
5.71667	0.018196								5.71667	0.023866								5.71667	0.020721								5.71667	0.023181								5.71667	0.039931								5.71667	0.017924
5.73333	0.015962								5.73333	0.022515								5.73333	0.019295								5.73333	0.021504								5.73333	0.036988								5.73333	0.017634
5.75	0.014338								5.75	0.021304								5.75	0.01777								5.75	0.019956								5.75	0.034706								5.75	0.017264
5.76667	0.013354								5.76667	0.019673								5.76667	0.016194								5.76667	0.018128								5.76667	0.032743								5.76667	0.016793
5.78333	0.012318								5.78333	0.017944								5.78333	0.01426								5.78333	0.017091								5.78333	0.0306								5.78333	0.016422
5.8	0.011381								5.8	0.016483								5.8	0.011668								5.8	0.015783								5.8	0.028687								5.8	0.015891
5.81667	0.010205								5.81667	0.015081								5.81667	0.008046								5.81667	0.014916								5.81667	0.026765								5.81667	0.01533
5.83333	0.009398								5.83333	0.01455								5.83333	0.004433								5.83333	0.014468								5.83333	0.025122								5.83333	0.014909
5.85	0.008972								5.85	0.014398								5.85	0.001661								5.85	0.013611								5.85	0.023529								5.85	0.014408
5.86667	0.008773								5.86667	0.013872								5.86667	-0.000167								5.86667	0.012814								5.86667	0.022036								5.86667	0.014026
5.88333	0.008824								5.88333	0.013606								5.88333	-0.001042								5.88333	0.012057								5.88333	0.020733								5.88333	0.013304
5.9	0.008445								5.9	0.013339								5.9	-0.001207								5.9	0.01119								5.9	0.01963								5.9	0.012512
5.91667	0.007756								5.91667	0.012562								5.91667	-0.000332								5.91667	0.010503								5.91667	0.018546								5.91667	0.01179
5.93333	0.007197								5.93333	0.011206								5.93333	0.00057								5.93333	0.009716								5.93333	0.017253								5.93333	0.011368
5.95	0.006526								5.95	0.010349								5.95	0.001257								5.95	0.008839								5.95	0.01615								5.95	0.010985
5.96667	0.005874								5.96667	0.009732								5.96667	0.001844								5.96667	0.008183								5.96667	0.015067								5.96667	0.010402
5.98333	0.005523								5.98333	0.008645								5.98333	0.002781								5.98333	0.007847								5.98333	0.014394								5.98333	0.009739
6	0.005072								6	0.007658								6	0.004018								6	0.007601								6	0.013551								6	0.008936
6.01667	0.00478								6.01667	0.006733								6.01667	0.005303								6.01667	0.007125								6.01667	0.012698								6.01667	0.008272
6.03333	0.004656								6.03333	0.005791								6.03333	0.005786								6.03333	0.0067								6.03333	0.011984								6.03333	0.007728
6.05	0.004592								6.05	0.005039								6.05	0.00588								6.05	0.006335								6.05	0.011561								6.05	0.006893
6.06667	0.004269								6.06667	0.004777								6.06667	0.006273								6.06667	0.005889								6.06667	0.011948								6.06667	0.006088
6.08333	0.003725								6.08333	0.004804								6.08333	0.006906								6.08333	0.005444								6.08333	0.011725								6.08333	0.005354
6.1	0.00296								6.1	0.004816								6.1	0.007489								6.1	0.00508								6.1	0.010852								6.1	0.004698
6.11667	0.002374								6.11667	0.004483								6.11667	0.008091								6.11667	0.005056								6.11667	0.010209								6.11667	0.004142
6.13333	0.001898								6.13333	0.004009								6.13333	0.008923								6.13333	0.005033								6.13333	0.010486								6.13333	0.003736
6.15	0.001902								6.15	0.003335								6.15	0.010555								6.15	0.004529								6.15	0.010433								6.15	0.003459
6.16667	0.001805								6.16667	0.002501								6.16667	0.012047								6.16667	0.004026								6.16667	0.00999								6.16667	0.003153
6.18333	0.000978								6.18333	0.001875								6.18333	0.01301								6.18333	0.003843								6.18333	0.009767								6.18333	0.002695
6.2	0.000249								6.2	0.001692								6.2	0.01366								6.2	0.003801								6.2	0.009174								6.2	0.002217
6.21667	-0.000459								6.21667	0.001859								6.21667	0.013981								6.21667	0.00383								6.21667	0.008091								6.21667	0.001908
6.23333	-0.000848								6.23333	0.001966								6.23333	0.014171								6.23333	0.003968								6.23333	0.007208								6.23333	0.00178
6.25	-0.000856								6.25	0.002213								6.25	0.013552								6.25	0.003956								6.25	0.006736								6.25	0.001751
6.26667	-0.000877								6.26667	0.002452								6.26667	0.01254								6.26667	0.003726								6.26667	0.006873								6.26667	0.001831
6.28333	-0.000928								6.28333	0.002711								6.28333	0.011284								6.28333	0.003496								6.28333	0.007051								6.28333	0.00165
6.3	-0.001219								6.3	0.003271								6.3	0.009998								6.3	0.003427								6.3	0.007198								6.3	0.001429
6.31667	-0.00174								6.31667	0.003331								6.31667	0.008762								6.31667	0.003467								6.31667	0.007116								6.31667	0.001358
6.33333	-0.002081								6.33333	0.003102								6.33333	0.00757								6.33333	0.003427								6.33333	0.007053								6.33333	0.001387
6.35	-0.002354								6.35	0.002627								6.35	0.006529								6.35	0.003389								6.35	0.007231								6.35	0.001434
6.36667	-0.002527								6.36667	0.001891								6.36667	0.006078								6.36667	0.003341								6.36667	0.007189								6.36667	0.00134
6.38333	-0.002471								6.38333	0.001245								6.38333	0.005637								6.38333	0.003303								6.38333	0.007197								6.38333	0.001497
6.4	-0.002074								6.4	0.000919								6.4	0.005045								6.4	0.003215								6.4	0.006535								6.4	0.001643
6.41667	-0.001678								6.41667	0.000728								6.41667	0.004423								6.41667	0.002737								6.41667	0.006033								6.41667	0.001669
6.43333	-0.001484								6.43333	0.000557								6.43333	0.003764								6.43333	0.002101								6.43333	0.005612								6.43333	0.001372
6.45	-0.001619								6.45	0.000626								6.45	0.003065								6.45	0.001634								6.45	0.00514								6.45	0.001155
6.46667	-0.002255								6.46667	0.000676								6.46667	0.002366								6.46667	0.001418								6.46667	0.004999								6.46667	0.000979
6.48333	-0.002681								6.48333	0.000675								6.48333	0.001567								6.48333	0.001401								6.48333	0.004957								6.48333	0.000812
6.5	-0.002587								6.5	0.000772								6.5	0.000817								6.5	0.001365								6.5	0.004766								6.5	0.000523
6.51667	-0.001815								6.51667	0.000807								6.51667	0.000266								6.51667	0.000999								6.51667	0.004445								6.51667	0.000253
6.53333	-0.001073								6.53333	0.000752								6.53333	-0.000334								6.53333	0.000663								6.53333	0.004055								6.53333	-1.8e-05
6.55	-0.000931								6.55	0.000717								6.55	-0.001195								6.55	0.000218								6.55	0.003874								6.55	-0.000358
6.56667	-0.00123								6.56667	0.000972								6.56667	-0.002735								6.56667	-0.000528								6.56667	0.003823								6.56667	-0.000639
6.58333	-0.001429								6.58333	0.001008								6.58333	-0.004713								6.58333	-0.001064								6.58333	0.003542								6.58333	-0.000892
6.6	-0.00163								6.6	0.001169								6.6	-0.00624								6.6	-0.00116								6.6	0.003232								6.6	-0.001357
6.61667	-0.00172								6.61667	0.00149								6.61667	-0.006777								6.61667	-0.001085								6.61667	0.002832								6.61667	-0.001652
6.63333	-0.00164								6.63333	0.001802								6.63333	-0.006803								6.63333	-0.001221								6.63333	0.002612								6.63333	-0.001907
6.65	-0.001391								6.65	0.001943								6.65	-0.00683								6.65	-0.001617								6.65	0.002892								6.65	-0.002172
6.66667	-0.001273								6.66667	0.002338								6.66667	-0.008314								6.66667	-0.002003								6.66667	0.002482								6.66667	-0.002281
6.68333	-0.001416								6.68333	0.002786								6.68333	-0.01043								6.68333	-0.002049								6.68333	0.001813								6.68333	-0.002441
6.7	-0.001169								6.7	0.002883								6.7	-0.012366								6.7	-0.002085								6.7	0.001353								6.7	-0.002581
6.71667	-0.000701								6.71667	0.003171								6.71667	-0.012942								6.71667	-0.001981								6.71667	0.001094								6.71667	-0.002881
6.73333	-0.000534								6.73333	0.002899								6.73333	-0.011378								6.73333	-0.001718								6.73333	0.000664								6.73333	-0.003272
6.75	-0.000709								6.75	0.002353								6.75	-0.009393								6.75	-0.001755								6.75	0.000495								6.75	-0.003567
6.76667	-0.000754								6.76667	0.002287								6.76667	-0.008558								6.76667	-0.002182								6.76667	0.000326								6.76667	-0.003652
6.78333	-0.000448								6.78333	0.00237								6.78333	-0.009463								6.78333	-0.00275								6.78333	-0.000152								6.78333	-0.003778
6.8	0.000147								6.8	0.002484								6.8	-0.011038								6.8	-0.003257								6.8	-0.000451								6.8	-0.003753
6.81667	0.000412								6.81667	0.001861								6.81667	-0.012019								6.81667	-0.003735								6.81667	-0.00033								6.81667	-0.0036
6.83333	0.000406								6.83333	0.00105								6.83333	-0.01229								6.83333	-0.003884								6.83333	-0.000248								6.83333	-0.003651
6.85	0.00014								6.85	0.000639								6.85	-0.0126								6.85	-0.003743								6.85	-0.000426								6.85	-0.003802
6.86667	-1.7e-05								6.86667	0.000398								6.86667	-0.01261								6.86667	-0.003862								6.86667	-0.000755								6.86667	-0.003773
6.88333	0.000997								6.88333	0.000327								6.88333	-0.01146								6.88333	-0.00345								6.88333	-0.001213								6.88333	-0.003914
6.9	0.0016								6.9	-0.000838								6.9	-0.010233								6.9	-0.00361								6.9	-0.001661								6.9	-0.004107
6.91667	0.002073								6.91667	-0.002365								6.91667	-0.00982								6.91667	-0.00384								6.91667	-0.003019								6.91667	-0.004033
6.93333	0.001965								6.93333	-0.003292								6.93333	-0.004918								6.93333	-0.004501								6.93333	-0.003376								6.93333	-0.0043
6.95	0.000758								6.95	-0.004159								6.95	-0.001945								6.95	-0.006142								6.95	-0.003214								6.95	-0.004706
6.96667	0.001221								6.96667	-0.005097								6.96667	-0.016543								6.96667	-0.006862								6.96667	-0.003052								6.96667	-0.004313
6.98333	0.002862								6.98333	-0.004165								6.98333	-0.026666								6.98333	-0.004934								6.98333	-0.003569								6.98333	-0.003502
7	0.005154								7	-0.00841								7	-0.02224								7	-0.000856								7	-0.006026								7	-0.005724
7.01667	0.003226								7.01667	-0.010334								7.01667	-0.021533								7.01667	-0.004468								7.01667	-0.007073								7.01667	-0.008216
7.03333	0.027937								7.03333	0.004632								7.03333	0.006364								7.03333	0.02005								7.03333	0.00028								7.03333	-0.004787
7.05	0.139639								7.05	0.037958								7.05	0.089981								7.05	0.150268								7.05	0.053143								7.05	-0.002039
7.06667	0.26849								7.06667	0.087153								7.06667	0.194848								7.06667	0.320325								7.06667	0.158786								7.06667	0.002386
7.08333	0.372011								7.08333	0.127031								7.08333	0.286851								7.08333	0.483942								7.08333	0.275579								7.08333	0.0078
7.1	0.429802								7.1	0.161639								7.1	0.375405								7.1	0.602249								7.1	0.376033								7.1	0.012234
7.11667	0.391233								7.11667	0.185767								7.11667	0.414568								7.11667	0.615656								7.11667	0.415006								7.11667	0.016177
7.13333	0.320863								7.13333	0.185695								7.13333	0.417711								7.13333	0.570682								7.13333	0.40701								7.13333	0.018781
7.15	0.260144								7.15	0.176874								7.15	0.392484								7.15	0.505108								7.15	0.372474								7.15	0.020121
7.16667	0.221764								7.16667	0.163813								7.16667	0.365606								7.16667	0.432774								7.16667	0.336748								7.16667	0.02123
7.18333	0.185074								7.18333	0.147913								7.18333	0.343439								7.18333	0.36845								7.18333	0.306082								7.18333	0.02261
7.2	0.157515								7.2	0.136292								7.2	0.295721								7.2	0.316926								7.2	0.286975								7.2	0.02436
7.21667	0.145595								7.21667	0.122393								7.21667	0.240559								7.21667	0.279401								7.21667	0.27142								7.21667	0.025469
7.23333	0.136795								7.23333	0.111393								7.23333	0.205793								7.23333	0.252297								7.23333	0.250914								7.23333	0.026965
7.25	0.128195								7.25	0.099862								7.25	0.186477								7.25	0.233162								7.25	0.232769								7.25	0.027571
7.26667	0.118885								7.26667	0.093752								7.26667	0.174071								7.26667	0.220507								7.26667	0.217933								7.26667	0.028357
7.28333	0.110785								7.28333	0.089591								7.28333	0.161645								7.28333	0.207052								7.28333	0.198708								7.28333	0.028273
7.3	0.103715								7.3	0.085765								7.3	0.148193								7.3	0.191317								7.3	0.179732								7.3	0.028178
7.31667	0.096954								7.31667	0.081224								7.31667	0.13626								7.31667	0.176252								7.31667	0.168337								7.31667	0.027971
7.33333	0.090694								7.33333	0.077293								7.33333	0.127808								7.33333	0.161007								7.33333	0.158272								7.33333	0.027554
7.35	0.084414								7.35	0.072203								7.35	0.118826								7.35	0.144562								7.35	0.147787								7.35	0.027017
7.36667	0.078243								7.36667	0.064212								7.36667	0.104864								7.36667	0.129847								7.36667	0.138192								7.36667	0.02682
7.38333	0.072723								7.38333	0.055266								7.38333	0.093044								7.38333	0.122111								7.38333	0.128068								7.38333	0.026761
7.4	0.067353								7.4	0.048644								7.4	0.084058								7.4	0.106696								7.4	0.120083								7.4	0.026762
7.41667	0.061933								7.41667	0.043402								7.41667	0.077232								7.41667	0.096231								7.41667	0.112409								7.41667	0.026462
7.43333	0.057912								7.43333	0.04032								7.43333	0.071656								7.43333	0.089616								7.43333	0.100315								7.43333	0.026003
7.45	0.053882								7.45	0.036978								7.45	0.06709								7.45	0.07896								7.45	0.09496								7.45	0.025733
7.46667	0.049652								7.46667	0.034103								7.46667	0.062965								7.46667	0.071625								7.46667	0.087236								7.46667	0.025332
7.48333	0.045732								7.48333	0.030979								7.48333	0.058918								7.48333	0.06428								7.48333	0.081882								7.48333	0.02488
7.5	0.041952								7.5	0.027635								7.5	0.054761								7.5	0.058665								7.5	0.076168								7.5	0.024218
7.51667	0.038442								7.51667	0.025111								7.51667	0.050774								7.51667	0.05403								7.51667	0.070984								7.51667	0.023496
7.53333	0.035082								7.53333	0.023797								7.53333	0.047217								7.53333	0.049905								7.53333	0.06626								7.53333	0.022715
7.55	0.031722								7.55	0.02297								7.55	0.044051								7.55	0.046791								7.55	0.062417								7.55	0.021862
7.56667	0.028602								7.56667	0.021693								7.56667	0.041055								7.56667	0.043187								7.56667	0.059044								7.56667	0.021128
7.58333	0.025912								7.58333	0.019406								7.58333	0.038479								7.58333	0.039772								7.58333	0.05643								7.58333	0.020375
7.6	0.023433								7.6	0.017579								7.6	0.035603								7.6	0.036928								7.6	0.053767								7.6	0.019562
7.61667	0.021273								7.61667	0.015944								7.61667	0.032146								7.61667	0.033563								7.61667	0.051374								7.61667	0.018698
7.63333	0.019024								7.63333	0.013943								7.63333	0.028293								7.63333	0.03069								7.63333	0.048261								7.63333	0.017664
7.65	0.016754								7.65	0.012953								7.65	0.025161								7.65	0.028096								7.65	0.045468								7.65	0.016699
7.66667	0.014775								7.66667	0.011522								7.66667	0.022818								7.66667	0.025432								7.66667	0.042675								7.66667	0.015685
7.68333	0.013286								7.68333	0.010412								7.68333	0.020836								7.68333	0.022759								7.68333	0.040022								7.68333	0.014651
7.7	0.012197								7.7	0.008243								7.7	0.019332								7.7	0.021075								7.7	0.037539								7.7	0.013416
7.71667	0.010929								7.71667	0.007468								7.71667	0.018155								7.71667	0.019733								7.71667	0.035277								7.71667	0.012241
7.73333	0.00923								7.73333	0.007073								7.73333	0.016849								7.73333	0.01817								7.73333	0.033335								7.73333	0.011516
7.75	0.007602								7.75	0.006308								7.75	0.015402								7.75	0.016718								7.75	0.031422								7.75	0.010731
7.76667	0.006323								7.76667	0.005383								7.76667	0.013926								7.76667	0.015555								7.76667	0.02886								7.76667	0.010016
7.78333	0.005615								7.78333	0.004461								7.78333	0.011958								7.78333	0.014504								7.78333	0.027428								7.78333	0.009331
7.8	0.004998								7.8	0.004221								7.8	0.01015								7.8	0.013462								7.8	0.026256								7.8	0.008646
7.81667	0.00437								7.81667	0.003441								7.81667	0.008512								7.81667	0.012521								7.81667	0.024684								7.81667	0.008331
7.83333	0.003992								7.83333	0.00298								7.83333	0.006914								7.83333	0.0113								7.83333	0.022862								7.83333	0.008016
7.85	0.003635								7.85	0.00204								7.85	0.005396								7.85	0.010259								7.85	0.020661								7.85	0.007341
7.86667	0.002928								7.86667	0.001473								7.86667	0.003629								7.86667	0.009439								7.86667	0.018499								7.86667	0.006676
7.88333	0.002262								7.88333	0.001366								7.88333	0.001701								7.88333	0.0089								7.88333	0.017358								7.88333	0.005831
7.9	0.002215								7.9	0.00135								7.9	0.000344								7.9	0.0082								7.9	0.015957								7.9	0.005267
7.91667	0.002269								7.91667	0.001053								7.91667	0.000897								7.91667	0.007651								7.91667	0.014525								7.91667	0.004912
7.93333	0.002002								7.93333	0.000907								7.93333	0.002889								7.93333	0.007131								7.93333	0.013394								7.93333	0.004878
7.95	0.001577								7.95	0.000512								7.95	0.005465								7.95	0.006754								7.95	0.012303								7.95	0.004994
7.96667	0.001391								7.96667	-4.2e-05								7.96667	0.008261								7.96667	0.006156								7.96667	0.011702								7.96667	0.00485
7.98333	0.001456								7.98333	-0.000426								7.98333	0.010046								7.98333	0.005569								7.98333	0.010931								7.98333	0.004836
8	0.001371								8	-0.00057								8	0.010342								8	0.005061								8	0.010451								8	0.004793
8.01667	0.001146								8.01667	-0.000694								8.01667	0.009459								8.01667	0.004704								8.01667	0.00943								8.01667	0.004749
8.03333	0.000572								8.03333	-0.000817								8.03333	0.007778								8.03333	0.004579								8.03333	0.008819								8.03333	0.004577
8.05	0.000578								8.05	-0.00068								8.05	0.005848								8.05	0.004554								8.05	0.008399								8.05	0.004205
8.06667	0.000885								8.06667	-0.000453								8.06667	0.004947								8.06667	0.004398								8.06667	0.007709								8.06667	0.003932
8.08333	0.000811								8.08333	-0.000297								8.08333	0.005087								8.08333	0.004053								8.08333	0.006688								8.08333	0.00349
8.1	0.000798								8.1	-0.0003								8.1	0.004777								8.1	0.003829								8.1	0.005928								8.1	0.003489
8.11667	0.000706								8.11667	-0.000424								8.11667	0.003829								8.11667	0.003716								8.11667	0.005088								8.11667	0.003318
8.13333	0.000363								8.13333	-0.000267								8.13333	0.00274								8.13333	0.003453								8.13333	0.004359								8.13333	0.002698
8.15	3.1e-05								8.15	-0.000331								8.15	0.001892								8.15	0.003051								8.15	0.004059								8.15	0.002158
8.16667	6.9e-05								8.16667	-0.000235								8.16667	0.001303								8.16667	0.003008								8.16667	0.004249								8.16667	0.001797
8.18333	0.000298								8.18333	-0.000259								8.18333	0.001214								8.18333	0.003087								8.18333	0.004269								8.18333	0.002168
8.2	0.000868								8.2	-0.000285								8.2	0.001383								8.2	0.003127								8.2	0.00361								8.2	0.00273
8.21667	0.001677								8.21667	-0.00037								8.21667	0.001023								8.21667	0.003167								8.21667	0.003651								8.21667	0.003183
8.23333	0.002107								8.23333	-0.000626								8.23333	-0.000248								8.23333	0.003377								8.23333	0.003541								8.23333	0.003375
8.25	0.001957								8.25	-0.000701								8.25	-0.002518								8.25	0.003757								8.25	0.003092								8.25	0.002797
8.26667	0.001498								8.26667	-0.000459								8.26667	-0.005363								8.26667	0.004209								8.26667	0.002813								8.26667	0.002941
8.28333	0.001229								8.28333	7.3e-05								8.28333	-0.00787								8.28333	0.004022								8.28333	0.002384								8.28333	0.002796
8.3	0.001301								8.3	0.000484								8.3	-0.009807								8.3	0.003825								8.3	0.001805								8.3	0.002571
8.31667	0.001563								8.31667	0.000666								8.31667	-0.010824								8.31667	0.003468								8.31667	0.001146								8.31667	0.002476
8.33333	0.001864								8.33333	0.000787								8.33333	-0.011211								8.33333	0.00328								8.33333	0.000908								8.33333	0.002251
8.35	0.001807								8.35	0.000655								8.35	-0.011096								8.35	0.003195								8.35	0.000689								8.35	0.00217
8.36667	0.002001								8.36667	0.000632								8.36667	-0.010862								8.36667	0.0029								8.36667	0.000471								8.36667	0.002008
8.38333	0.002024								8.38333	0.000539								8.38333	-0.010117								8.38333	0.002616								8.38333	0.000582								8.38333	0.002006
8.4	0.002018								8.4	0.000557								8.4	-0.009063								8.4	0.002661								8.4	0.000684								8.4	0.002205
8.41667	0.002191								8.41667	0.000183								8.41667	-0.00844								8.41667	0.002646								8.41667	0.000796								8.41667	0.002174
8.43333	0.002146								8.43333	9.5e-05								8.43333	-0.008344								8.43333	0.002533								8.43333	0.000598								8.43333	0.002096
8.45	0.001841								8.45	-1.3e-05								8.45	-0.007938								8.45	0.00201								8.45	0.00044								8.45	0.002348
8.46667	0.001596								8.46667	-3.1e-05								8.46667	-0.006933								8.46667	0.001417								8.46667	0.000692								8.46667	0.002581
8.48333	0.001601								8.48333	0.000611								8.48333	-0.006027								8.48333	0.001184								8.48333	0.000834								8.48333	0.002713
8.5	0.001816								8.5	0.00029								8.5	-0.005722								8.5	0.000851								8.5	0.000946								8.5	0.002796
8.51667	0.001962								8.51667	-0.000205								8.51667	-0.005721								8.51667	0.000279								8.51667	0.000799								8.51667	0.002432
8.53333	0.001687								8.53333	-0.0007								8.53333	-0.005559								8.53333	-0.000273								8.53333	0.000372								8.53333	0.001898
8.55	0.001143								8.55	-0.001155								8.55	-0.004588								8.55	-0.000875								8.55	-1.6e-05								8.55	0.001584
8.56667	0.000629								8.56667	-0.00096								8.56667	-0.002606								8.56667	-0.001037								8.56667	-1.3e-05								8.56667	0.001281
8.58333	0.000124								8.58333	-0.001179								8.58333	-0.000563								8.58333	-0.001019								8.58333	0.000199								8.58333	0.001079
8.6	7e-05								8.6	-0.002083								8.6	0.00062								8.6	-0.001161								8.6	0.000632								8.6	0.000849
8.61667	0.000376								8.61667	-0.002516								8.61667	0.001184								8.61667	-0.001293								8.61667	0.000606								8.61667	0.000689
8.63333	0.000192								8.63333	-0.002499								8.63333	0.001147								8.63333	-0.001365								8.63333	-7.1e-05								8.63333	0.000819
8.65	-0.000373								8.65	-0.001862								8.65	0.000491								8.65	-0.001307								8.65	-0.000478								8.65	0.000929
8.66667	-0.000788								8.66667	-0.002092								8.66667	-5.9e-05								8.66667	-0.001459								8.66667	-0.001125								8.66667	0.000881
8.68333	-0.001023								8.68333	-0.002325								8.68333	0.000124								8.68333	-0.001842								8.68333	-0.001582								8.68333	0.000775
8.7	-0.001208								8.7	-0.003907								8.7	0.001576								8.7	-0.002114								8.7	-0.001978								8.7	0.000819
8.71667	-0.001543								8.71667	-0.0045								8.71667	0.002739								8.71667	-0.002527								8.71667	-0.001505								8.71667	0.000962
8.73333	-0.001888								8.73333	-0.003762								8.73333	0.003072								8.73333	-0.002709								8.73333	-0.001661								8.73333	0.000836
8.75	-0.002115								8.75	-0.003733								8.75	0.003669								8.75	-0.002493								8.75	-0.001947								8.75	0.000523
8.76667	-0.001812								8.76667	-0.003635								8.76667	0.004838								8.76667	-0.002276								8.76667	-0.001844								8.76667	0.000261
8.78333	-0.001279								8.78333	-0.002748								8.78333	0.005796								8.78333	-0.00212								8.78333	-0.00204								8.78333	7.8e-05
8.8	-0.001006								8.8	-0.00183								8.8	0.005485								8.8	-0.002024								8.8	-0.003006								8.8	-6.5e-05
8.81667	-0.001073								8.81667	-0.001383								8.81667	0.004106								8.81667	-0.001927								8.81667	-0.003342								8.81667	-0.000147
8.83333	-0.001763								8.83333	-0.001125								8.83333	0.002086								8.83333	-0.002193								8.83333	-0.003148								8.83333	-0.000116
8.85	-0.002682								8.85	-0.000616								8.85	0.000307								8.85	-0.002508								8.85	-0.003133								8.85	-1.6e-05
8.86667	-0.002962								8.86667	2.2e-05								8.86667	-0.000633								8.86667	-0.002404								8.86667	-0.002679								8.86667	6.5e-05
8.88333	-0.002971								8.88333	0.000111								8.88333	-0.001773								8.88333	-0.002819								8.88333	-0.002465								8.88333	-7.4e-05
8.9	-0.003072								8.9	-9.4e-05								8.9	-0.001565								8.9	-0.003065								8.9	-0.00213								8.9	-9.3e-05
8.91667	-0.002754								8.91667	-2.4e-05								8.91667	-0.000978								8.91667	-0.003452								8.91667	-0.001345								8.91667	-0.000159
8.93333	-0.002946								8.93333	0.000836								8.93333	-0.001732								8.93333	-0.00271								8.93333	-0.000731								8.93333	-0.000115
8.95	-0.002889								8.95	0.001275								8.95	-0.004765								8.95	-0.001867								8.95	-0.001616								8.95	-1e-06
8.96667	-0.002861								8.96667	0.000465								8.96667	-0.010428								8.96667	-0.003215								8.96667	-0.001211								8.96667	-0.000157
8.98333	-0.007395								8.98333	-0.001449								8.98333	-0.020527								8.98333	-0.006253								8.98333	-0.000366								8.98333	0.000598
9	-0.01254								9	-0.003018								9	-0.028869								9	-0.006672								9	-0.000931								9	0.002215
9.01667	-0.009805								9.01667	-0.002277								9.01667	-0.021271								9.01667	-0.003722								9.01667	-0.002355								9.01667	-0.000639
9.03333	0.013589								9.03333	0.012485								9.03333	0.008217								9.03333	0.018079								9.03333	0.00765								9.03333	-0.003222
9.05	0.114864								9.05	0.035556								9.05	0.053935								9.05	0.132039								9.05	0.069455								9.05	-0.004095
9.06667	0.238517								9.06667	0.071233								9.06667	0.124007								9.06667	0.282368								9.06667	0.165641								9.06667	-0.002637
9.08333	0.341509								9.08333	0.101847								9.08333	0.213791								9.08333	0.434267								9.08333	0.265297								9.08333	0.001743
9.1	0.406221								9.1	0.128621								9.1	0.306496								9.1	0.556025								9.1	0.342103								9.1	0.006562
9.11667	0.373123								9.11667	0.144175								9.11667	0.3516								9.11667	0.580793								9.11667	0.364899								9.11667	0.009372
9.13333	0.307904								9.13333	0.144848								9.13333	0.349735								9.13333	0.539062								9.13333	0.340965								9.13333	0.013561
9.15	0.256874								9.15	0.137607								9.15	0.328935								9.15	0.483638								9.15	0.315102								9.15	0.017603
9.16667	0.215693								9.16667	0.123284								9.16667	0.301851								9.16667	0.425834								9.16667	0.284328								9.16667	0.020035
9.18333	0.173702								9.18333	0.113081								9.18333	0.273777								9.18333	0.373721								9.18333	0.262395								9.18333	0.021026
9.2	0.146331								9.2	0.103188								9.2	0.247253								9.2	0.331417								9.2	0.248112								9.2	0.021408
9.21667	0.12444								9.21667	0.098504								9.21667	0.226132								9.21667	0.297003								9.21667	0.230479								9.21667	0.02165
9.23333	0.114996								9.23333	0.093545								9.23333	0.206855								9.23333	0.268537								9.23333	0.208656								9.23333	0.022615
9.25	0.108473								9.25	0.088856								9.25	0.188718								9.25	0.249181								9.25	0.190354								9.25	0.024049
9.26667	0.103319								9.26667	0.083216								9.26667	0.171631								9.26667	0.226355								9.26667	0.175891								9.26667	0.025653
9.28333	0.098416								9.28333	0.077727								9.28333	0.156115								9.28333	0.215259								9.28333	0.162749								9.28333	0.026637
9.3	0.093651								9.3	0.072507								9.3	0.14116								9.3	0.200792								9.3	0.149226								9.3	0.027312
9.31667	0.088885								9.31667	0.067102								9.31667	0.124476								9.31667	0.186554								9.31667	0.138605								9.31667	0.027418
9.33333	0.083919								9.33333	0.060977								9.33333	0.109042								9.33333	0.172166								9.33333	0.126193								9.33333	0.027204
9.35	0.078903								9.35	0.056512								9.35	0.095097								9.35	0.153208								9.35	0.115321								9.35	0.02662
9.36667	0.074176								9.36667	0.053167								9.36667	0.082313								9.36667	0.13814								9.36667	0.10682								9.36667	0.026096
9.38333	0.069949								9.38333	0.049619								9.38333	0.071083								9.38333	0.12527								9.38333	0.100149								9.38333	0.025483
9.4	0.06626								9.4	0.046239								9.4	0.061426								9.4	0.11604								9.4	0.094608								9.4	0.024931
9.41667	0.062601								9.41667	0.043639								9.41667	0.05337								9.41667	0.104919								9.41667	0.090027								9.41667	0.024299
9.43333	0.058913								9.43333	0.040529								9.43333	0.046423								9.43333	0.091929								9.43333	0.085567								9.43333	0.023877
9.45	0.055084								9.45	0.037409								9.45	0.040516								9.45	0.083418								9.45	0.080756								9.45	0.023425
9.46667	0.051323								9.46667	0.034806								9.46667	0.035779								9.46667	0.077307								9.46667	0.076046								9.46667	0.023124
9.48333	0.048142								9.48333	0.032432								9.48333	0.031665								9.48333	0.071494								9.48333	0.071656								9.48333	0.022974
9.5	0.045191								9.5	0.030277								9.5	0.027831								9.5	0.065891								9.5	0.067547								9.5	0.022594
9.51667	0.042								9.51667	0.027993								9.51667	0.024417								9.51667	0.059988								9.51667	0.063147								9.51667	0.022203
9.53333	0.038779								9.53333	0.025618								9.53333	0.021363								9.53333	0.054765								9.53333	0.059937								9.53333	0.021743
9.55	0.036165								9.55	0.02337								9.55	0.018535								9.55	0.049381								9.55	0.056359								9.55	0.021123
9.56667	0.033322								9.56667	0.021862								9.56667	0.015669								9.56667	0.044676								9.56667	0.0523								9.56667	0.020384
9.58333	0.030548								9.58333	0.020263								9.58333	0.012783								9.58333	0.04161								9.58333	0.049432								9.58333	0.019365
9.6	0.028034								9.6	0.018465								9.6	0.010357								9.6	0.038295								9.6	0.047233								9.6	0.018406
9.61667	0.026051								9.61667	0.016916								9.61667	0.008243								9.61667	0.0354								9.61667	0.044665								9.61667	0.017587
9.63333	0.024445								9.63333	0.015545								9.63333	0.006121								9.63333	0.032233								9.63333	0.041987								9.63333	0.017059
9.65	0.022879								9.65	0.014213								9.65	0.004068								9.65	0.028595								9.65	0.03967								9.65	0.016601
9.66667	0.021313								9.66667	0.012881								9.66667	0.002146								9.66667	0.026278								9.66667	0.037083								9.66667	0.016334
9.68333	0.019547								9.68333	0.01157								9.68333	0.000134								9.68333	0.0245								9.68333	0.034475								9.68333	0.015946
9.7	0.017751								9.7	0.010117								9.7	-0.001462								9.7	0.022622								9.7	0.031938								9.7	0.015228
9.71667	0.016293								9.71667	0.008953								9.71667	-0.002726								9.71667	0.020123								9.71667	0.029762								9.71667	0.014461
9.73333	0.015024								9.73333	0.007929								9.73333	-0.003519								9.73333	0.018573								9.73333	0.028166								9.73333	0.014034
9.75	0.013816								9.75	0.007004								9.75	-0.004063								9.75	0.017433								9.75	0.02671								9.75	0.013597
9.76667	0.012788								9.76667	0.0062								9.76667	-0.004547								9.76667	0.016563								9.76667	0.024784								9.76667	0.01327
9.78333	0.011939								9.78333	0.005455								9.78333	-0.004706								9.78333	0.015402								9.78333	0.022939								9.78333	0.012723
9.8	0.011059								9.8	0.004898								9.8	-0.004606								9.8	0.01411								9.8	0.020994								9.8	0.011967
9.81667	0.010089								9.81667	0.004532								9.81667	-0.004296								9.81667	0.012968								9.81667	0.018929								9.81667	0.011261
9.83333	0.009158								9.83333	0.003805								9.83333	-0.003695								9.83333	0.011945								9.83333	0.017925								9.83333	0.010764
9.85	0.008358								9.85	0.003039								9.85	-0.002995								9.85	0.010933								9.85	0.01674								9.85	0.010488
9.86667	0.007607								9.86667	0.002341								9.86667	-0.002201								9.86667	0.009819								9.86667	0.014956								9.86667	0.010242
9.88333	0.006904								9.88333	0.001904								9.88333	-0.001101								9.88333	0.008885								9.88333	0.013533								9.88333	0.010086
9.9	0.006512								9.9	0.001466								9.9	0.000469								9.9	0.00816								9.9	0.0128								9.9	0.009751
9.91667	0.00633								9.91667	0.001038								9.91667	0.002588								9.91667	0.007475								9.91667	0.012666								9.91667	0.009535
9.93333	0.005918								9.93333	0.00101								9.93333	0.004758								9.93333	0.0067								9.93333	0.011763								9.93333	0.009389
9.95	0.005004								9.95	0.000841								9.95	0.006723								9.95	0.005824								9.95	0.010691								9.95	0.009053
9.96667	0.003679								9.96667	0.000482								9.96667	0.008747								9.96667	0.005106								9.96667	0.009699								9.96667	0.008498
9.98333	0.002855								9.98333	7.3e-05								9.98333	0.010911								9.98333	0.004569								9.98333	0.008718								9.98333	0.007892
10	0.002431								10	-0.000116								10	0.013126								10	0.004032								10	0.008046								10	0.007327
10.0167	0.002497								10.0167	-0.000484								10.0167	0.01554								10.0167	0.003165								10.0167	0.007074								10.0167	0.006901
10.0333	0.00239								10.0333	-0.000914								10.0333	0.01791								10.0333	0.002415								10.0333	0.006424								10.0333	0.006796
10.05	0.002084								10.05	-0.001064								10.05	0.020232								10.05	0.002105								10.05	0.006464								10.05	0.0067
10.0667	0.001658								10.0667	-0.001113								10.0667	0.022424								10.0667	0.001656								10.0667	0.006174								10.0667	0.006575
10.0833	0.001192								10.0833	-0.001253								10.0833	0.024366								10.0833	0.001126								10.0833	0.005434								10.0833	0.006599
10.1	0.000955								10.1	-0.001582								10.1	0.026295								10.1	0.000476								10.1	0.004724								10.1	0.006394
10.1167	0.000877								10.1167	-0.001792								10.1167	0.028062								10.1167	-4.7e-05								10.1167	0.004285								10.1167	0.006398
10.1333	0.000339								10.1333	-0.001712								10.1333	0.029369								10.1333	-0.000209								10.1333	0.003797								10.1333	0.006493
10.15	8.2e-05								10.15	-0.001062								10.15	0.030476								10.15	-0.000521								10.15	0.003449								10.15	0.006437
10.1667	0.000144								10.1667	-0.000571								10.1667	0.031073								10.1667	-0.000703								10.1667	0.00287								10.1667	0.006351
10.1833	0.000375								10.1833	-0.000211								10.1833	0.030931								10.1833	-0.000907								10.1833	0.002212								10.1833	0.005945
10.2	0.000595								10.2	1e-05								10.2	0.030591								10.2	-0.001011								10.2	0.001496								10.2	0.005529
10.2167	0.000246								10.2167	0.000221								10.2167	0.030061								10.2167	-0.001076								10.2167	0.000699								10.2167	0.005193
10.2333	-0.000324								10.2333	0.000501								10.2333	0.029621								10.2333	-0.001321								10.2333	0.000222								10.2333	0.004967
10.25	-0.000764								10.25	0.000272								10.25	0.028711								10.25	-0.001466								10.25	-0.000154								10.25	0.004771
10.2667	-0.000824								10.2667	0.000563								10.2667	0.026445								10.2667	-0.001222								10.2667	-0.00028								10.2667	0.004695
10.2833	-0.000606								10.2833	0.001325								10.2833	0.023134								10.2833	-0.0015								10.2833	-0.000385								10.2833	0.004638
10.3	-0.000157								10.3	0.001577								10.3	0.019404								10.3	-0.001697								10.3	-0.00071								10.3	0.004881
10.3167	-2.8e-05								10.3167	0.001269								10.3167	0.015463								10.3167	-0.001465								10.3167	-0.000925								10.3167	0.005135
10.3333	-0.00036								10.3333	0.000991								10.3333	0.011513								10.3333	-0.001092								10.3333	-0.001049								10.3333	0.004868
10.35	-0.000942								10.35	0.001305								10.35	0.007533								10.35	-0.000541								10.35	-0.001353								10.35	0.004621
10.3667	-0.001135								10.3667	0.001799								10.3667	0.003779								10.3667	-0.000321								10.3667	-0.001536								10.3667	0.004443
10.3833	-0.001108								10.3833	0.001853								10.3833	3.6e-05								10.3833	-0.000291								10.3833	-0.001569								10.3833	0.004466
10.4	-0.000901								10.4	0.001796								10.4	-0.003708								10.4	-0.000431								10.4	-0.001592								10.4	0.004308
10.4167	-0.000404								10.4167	0.00177								10.4167	-0.008101								10.4167	-0.000401								10.4167	-0.001434								10.4167	0.003891
10.4333	-6.8e-05								10.4333	0.001817								10.4333	-0.012244								10.4333	-0.000323								10.4333	-0.001445								10.4333	0.003652
10.45	-0.000203								10.45	0.001673								10.45	-0.014837								10.45	-0.000755								10.45	-0.001346								10.45	0.003433
10.4667	-0.000457								10.4667	0.001419								10.4667	-0.0168								10.4667	-0.001038								10.4667	-0.001267								10.4667	0.003195
10.4833	-0.000911								10.4833	0.000935								10.4833	-0.018254								10.4833	-0.00024								10.4833	-0.001288								10.4833	0.002886
10.5	-0.001536								10.5	0.000572								10.5	-0.019383								10.5	-0.000402								10.5	-0.001079								10.5	0.002597
10.5167	-0.001782								10.5167	0.00025								10.5167	-0.01998								10.5167	-0.000487								10.5167	-0.000748								10.5167	0.002388
10.5333	-0.001717								10.5333	-7.1e-05								10.5333	-0.020287								10.5333	-0.000321								10.5333	-0.000606								10.5333	0.002138
10.55	-0.001223								10.55	-0.000343								10.55	-0.021064								10.55	-8.5e-05								10.55	-0.000565								10.55	0.002178
10.5667	-0.000769								10.5667	-0.000544								10.5667	-0.022441								10.5667	0.00058								10.5667	-0.000554								10.5667	0.002288
10.5833	-0.000685								10.5833	-0.000475								10.5833	-0.023341								10.5833	0.001035								10.5833	-0.000302								10.5833	0.002198
10.6	-0.000712								10.6	-0.000104								10.6	-0.022929								10.6	0.001459								10.6	0.000111								10.6	0.001886
10.6167	-0.000759								10.6167	0.000236								10.6167	-0.021437								10.6167	0.001153								10.6167	0.000295								10.6167	0.001275
10.6333	-0.000626								10.6333	0.000457								10.6333	-0.020125								10.6333	0.000827								10.6333	0.000488								10.6333	0.000623
10.65	-0.000513								10.65	0.000528								10.65	-0.019172								10.65	0.000951								10.65	0.000411								10.65	0.000122
10.6667	-0.000431								10.6667	0.000389								10.6667	-0.018478								10.6667	0.000974								10.6667	0.000536								10.6667	0.00015
10.6833	-0.000559								10.6833	8.2e-05								10.6833	-0.017746								10.6833	0.001636								10.6833	0.000962								10.6833	0.000317
10.7	-0.000658								10.7	-0.000195								10.7	-0.016754								10.7	0.001718								10.7	0.001018								10.7	0.000104
10.7167	-0.000726								10.7167	7e-06								10.7167	-0.015702								10.7167	0.00117								10.7167	0.000953								10.7167	0.00014
10.7333	-0.000884								10.7333	0.00048								10.7333	-0.01449								10.7333	0.000412								10.7333	0.001029								10.7333	8.7e-05
10.75	-0.001093								10.75	0.000664								10.75	-0.013252								10.75	0.000343								10.75	0.001156								10.75	-0.000237
10.7667	-0.000983								10.7667	0.000659								10.7667	-0.012172								10.7667	-6e-06								10.7667	0.001275								10.7667	-0.000912
10.7833	-0.000892								10.7833	3e-06								10.7833	-0.011622								10.7833	-0.000645								10.7833	0.001173								10.7833	-0.001157
10.8	-0.000731								10.8	-0.000313								10.8	-0.012352								10.8	-0.000985								10.8	0.001181								10.8	-0.001402
10.8167	-0.00032								10.8167	-0.000818								10.8167	-0.013773								10.8167	-0.000804								10.8167	0.001109								10.8167	-0.001437
10.8333	0.00041								10.8333	-0.001012								10.8333	-0.015123								10.8333	-0.000675								10.8333	0.000599								10.8333	-0.001164
10.85	0.00075								10.85	-0.000736								10.85	-0.016452								10.85	-0.000856								10.85	0.00012								10.85	-0.000872
10.8667	0.0005								10.8667	-0.00044								10.8667	-0.018181								10.8667	-0.001177								10.8667	6.1e-05								10.8667	-0.001099
10.8833	0.00039								10.8833	-0.000534								10.8833	-0.01923								10.8833	-0.001868								10.8833	0.000201								10.8833	-0.001666
10.9	0.00048								10.9	-0.001448								10.9	-0.020832								10.9	-0.002329								10.9	-0.000258								10.9	-0.001483
10.9167	0.000559								10.9167	-0.001981								10.9167	-0.020671								10.9167	-0.003351								10.9167	0.000106								10.9167	-0.001173
10.9333	0.001469								10.9333	-0.002313								10.9333	-0.01952								10.9333	-0.003663								10.9333	0.000539								10.9333	-0.001452
10.95	0.002429								10.95	-0.002746								10.95	-0.019219								10.95	-0.002916								10.95	0.000392								10.95	-0.002142
10.9667	0.002768								10.9667	-0.003838								10.9667	-0.021059								10.9667	-0.002618								10.9667	-0.001105								10.9667	-0.001301
10.9833	0.001998								10.9833	-0.00268								10.9833	-0.02258								10.9833	-0.00192								10.9833	-0.002831								10.9833	6.9e-05
11	0.003998								11	0.000259								11	-0.021624								11	-0.002384								11	-0.003615								11	0.002687
11.0167	0.001497								11.0167	0.005968								11.0167	-0.019958								11.0167	-0.001907								11.0167	-0.004219								11.0167	0.003656
11.0333	0.004487								11.0333	0.003727								11.0333	-0.003752								11.0333	0.001649								11.0333	0.004767								11.0333	0.001964
11.05	0.069246								11.05	0.020106								11.05	0.031415								11.05	0.081546								11.05	0.057643								11.05	-0.000708
11.0667	0.192076								11.0667	0.046666								11.0667	0.096702								11.0667	0.219602								11.0667	0.136271								11.0667	0.000639
11.0833	0.298755								11.0833	0.070717								11.0833	0.183671								11.0833	0.363288								11.0833	0.215949								11.0833	0.004115
11.1	0.365005								11.1	0.094597								11.1	0.27917								11.1	0.477504								11.1	0.282458								11.1	0.005512
11.1167	0.363494								11.1167	0.104248								11.1167	0.348829								11.1167	0.52793								11.1167	0.309797								11.1167	0.011738
11.1333	0.304984								11.1333	0.100629								11.1333	0.359918								11.1333	0.515916								11.1333	0.297185								11.1333	0.020294
11.15	0.247224								11.15	0.096672								11.15	0.335466								11.15	0.474732								11.15	0.268786								11.15	0.025148
11.1667	0.202713								11.1667	0.092675								11.1667	0.297545								11.1667	0.428637								11.1667	0.246747								11.1667	0.027282
11.1833	0.171103								11.1833	0.088708								11.1833	0.271205								11.1833	0.383573								11.1833	0.230359								11.1833	0.028786
11.2	0.145943								11.2	0.082061								11.2	0.237045								11.2	0.337429								11.2	0.21552								11.2	0.02902
11.2167	0.130033								11.2167	0.071104								11.2167	0.206955								11.2167	0.294954								11.2167	0.208742								11.2167	0.029144
11.2333	0.119313								11.2333	0.057999								11.2333	0.183453								11.2333	0.26496								11.2333	0.192846								11.2333	0.029946
11.25	0.111633								11.25	0.056255								11.25	0.166451								11.25	0.241455								11.25	0.184541								11.25	0.031568
11.2667	0.105033								11.2667	0.05373								11.2667	0.153379								11.2667	0.225341								11.2667	0.172235								11.2667	0.03266
11.2833	0.099643								11.2833	0.052296								11.2833	0.141828								11.2833	0.209636								11.2833	0.159669								11.2833	0.033181
11.3	0.093703								11.3	0.051051								11.3	0.131091								11.3	0.196202								11.3	0.146554								11.3	0.033513
11.3167	0.088294								11.3167	0.04924								11.3167	0.115395								11.3167	0.180928								11.3167	0.131221								11.3167	0.033462
11.3333	0.083185								11.3333	0.047468								11.3333	0.09964								11.3333	0.169874								11.3333	0.120639								11.3333	0.032902
11.35	0.078266								11.35	0.047006								11.35	0.086155								11.35	0.15475								11.35	0.114186								11.35	0.032612
11.3667	0.073686								11.3667	0.044475								11.3667	0.07527								11.3667	0.139626								11.3667	0.106384								11.3667	0.032211
11.3833	0.069387								11.3833	0.034424								11.3833	0.067007								11.3833	0.128242								11.3833	0.099582								11.3833	0.0316
11.4	0.065198								11.4	0.027585								11.4	0.060746								11.4	0.117599								11.4	0.092372								11.4	0.030958
11.4167	0.06071								11.4167	0.025507								11.4167	0.056156								11.4167	0.103835								11.4167	0.087383								11.4167	0.030575
11.4333	0.056451								11.4333	0.023558								11.4333	0.052805								11.4333	0.094212								11.4333	0.083173								11.4333	0.030253
11.45	0.052983								11.45	0.02212								11.45	0.050314								11.45	0.088039								11.45	0.078144								11.45	0.029951
11.4667	0.049754								11.4667	0.020303								11.4667	0.048556								11.4667	0.079846								11.4667	0.072926								11.4667	0.029227
11.4833	0.046647								11.4833	0.019408								11.4833	0.047377								11.4833	0.071984								11.4833	0.068529								11.4833	0.028783
11.5	0.043219								11.5	0.018163								11.5	0.046529								11.5	0.067001								11.5	0.064813								11.5	0.028148
11.5167	0.040091								11.5167	0.017337								11.5167	0.04566								11.5167	0.060749								11.5167	0.061307								11.5167	0.027203
11.5333	0.037133								11.5333	0.016212								11.5333	0.044611								11.5333	0.054837								11.5333	0.05811								11.5333	0.026249
11.55	0.034196								11.55	0.0156								11.55	0.0435								11.55	0.048766								11.55	0.055706								11.55	0.025593
11.5667	0.031759								11.5667	0.014598								11.5667	0.042671								11.5667	0.042125								11.5667	0.053173								11.5667	0.024936
11.5833	0.029243								11.5833	0.013477								11.5833	0.041932								11.5833	0.039044								11.5833	0.05046								11.5833	0.02403
11.6	0.026256								11.6	0.011825								11.6	0.041663								11.6	0.036353								11.6	0.047606								11.6	0.023013
11.6167	0.023349								11.6167	0.010754								11.6167	0.041575								11.6167	0.033283								11.6167	0.044813								11.6167	0.021987
11.6333	0.020643								11.6333	0.009676								11.6333	0.04148								11.6333	0.029753								11.6333	0.041853								11.6333	0.021128
11.65	0.018238								11.65	0.008919								11.65	0.041409								11.65	0.026814								11.65	0.039163								11.65	0.02024
11.6667	0.016272								11.6667	0.008231								11.6667	0.041048								11.6667	0.024036								11.6667	0.036843								11.6667	0.019381
11.6833	0.014847								11.6833	0.007144								11.6833	0.040477								11.6833	0.020857								11.6833	0.034653								11.6833	0.018583
11.7	0.013481								11.7	0.006377								11.7	0.039714								11.7	0.019008								11.7	0.032423								11.7	0.017754
11.7167	0.012287								11.7167	0.005104								11.7167	0.038559								11.7167	0.017611								11.7167	0.030427								11.7167	0.016913
11.7333	0.011123								11.7333	0.0038								11.7333	0.037414								11.7333	0.015994								11.7333	0.02918								11.7333	0.016103
11.75	0.009899								11.75	0.001627								11.75	0.036408								11.75	0.014417								11.75	0.028284								11.75	0.015452
11.7667	0.008625								11.7667	0.001924								11.7667	0.035423								11.7667	0.012901								11.7667	0.027117								11.7667	0.014672
11.7833	0.007551								11.7833	0.001032								11.7833	0.034161								11.7833	0.011224								11.7833	0.025852								11.7833	0.013981
11.8	0.006218								11.8	0.001294								11.8	0.032979								11.8	0.01001								11.8	0.024329								11.8	0.013158
11.8167	0.005005								11.8167	0.001756								11.8167	0.031678								11.8167	0.008806								11.8167	0.022636								11.8167	0.012416
11.8333	0.004253								11.8333	0.001827								11.8333	0.030036								11.8333	0.007452								11.8333	0.021143								11.8333	0.011973
11.85	0.0037								11.85	0.001939								11.85	0.028204								11.85	0.006058								11.85	0.019829								11.85	0.011791
11.8667	0.002878								11.8667	0.001233								11.8667	0.026164								11.8667	0.005475								11.8667	0.018378								11.8667	0.011317
11.8833	0.002317								11.8833	0.001019								11.8833	0.024373								11.8833	0.005123								11.8833	0.017388								11.8833	0.010583
11.9	0.001726								11.9	0.000896								11.9	0.023022								11.9	0.004862								11.9	0.016599								11.9	0.009859
11.9167	0.001345								11.9167	0.001372								11.9167	0.022212								11.9167	0.004731								11.9167	0.015759								11.9167	0.009574
11.9333	0.001164								11.9333	0.002079								11.9333	0.021821								11.9333	0.004489								11.9333	0.01496								11.9333	0.00941
11.95	0.000864								11.95	0.002479								11.95	0.021244								11.95	0.00411								11.95	0.014023								11.95	0.009354
11.9667	0.000725								11.9667	0.00246								11.9667	0.020542								11.9667	0.003822								11.9667	0.012877								11.9667	0.009358
11.9833	0.000896								11.9833	0.002102								11.9833	0.019581								11.9833	0.003184								11.9833	0.011961								11.9833	0.009472
12	0.000747								12	0.002214								12	0.018639								12	0.002606								12	0.011295								12	0.009705
12.0167	0.000348								12.0167	0.002486								12.0167	0.017458								12.0167	0.002128								12.0167	0.010579								12.0167	0.009689
12.0333	-6e-05								12.0333	0.002561								12.0333	0.016123								12.0333	0.002123								12.0333	0.009486								12.0333	0.009671
12.05	-0.000267								12.05	0.002258								12.05	0.015418								12.05	0.002218								12.05	0.008314								12.05	0.009583
12.0667	-0.000274								12.0667	0.002355								12.0667	0.015003								12.0667	0.002424								12.0667	0.007571								12.0667	0.009305
12.0833	-0.000371								12.0833	0.002571								12.0833	0.014718								12.0833	0.00244								12.0833	0.007119								12.0833	0.009417
12.1	-0.000428								12.1	0.002188								12.1	0.014163								12.1	0.002555								12.1	0.006767								12.1	0.009639
12.1167	-0.000443								12.1167	0.001979								12.1167	0.013219								12.1167	0.002325								12.1167	0.006858								12.1167	0.009439
12.1333	-0.000378								12.1333	0.00156								12.1333	0.011814								12.1333	0.002284								12.1333	0.00674								12.1333	0.009129
12.15	-7.3e-05								12.15	0.001141								12.15	0.010419								12.15	0.002594								12.15	0.006821								12.15	0.008889
12.1667	0.000112								12.1667	0.000992								12.1667	0.009425								12.1667	0.003234								12.1667	0.006703								12.1667	0.008769
12.1833	-7.2e-05								12.1833	0.001023								12.1833	0.00854								12.1833	0.003444								12.1833	0.006355								12.1833	0.008439
12.2	-0.000295								12.2	0.001157								12.2	0.007624								12.2	0.003458								12.2	0.006411								12.2	0.008237
12.2167	-0.000367								12.2167	0.000911								12.2167	0.006419								12.2167	0.003132								12.2167	0.007376								12.2167	0.007845
12.2333	3e-05								12.2333	0.001255								12.2333	0.005034								12.2333	0.002896								12.2333	0.007611								12.2333	0.007883
12.25	0.000547								12.25	0.001159								12.25	0.003389								12.25	0.002649								12.25	0.006717								12.25	0.007532
12.2667	0.000986								12.2667	0.000503								12.2667	0.001431								12.2667	0.003105								12.2667	0.006373								12.2667	0.006969
12.2833	0.001336								12.2833	-3.1e-05								12.2833	-0.000579								12.2833	0.003873								12.2833	0.006853								12.2833	0.006626
12.3	0.001416								12.3	-0.000276								12.3	-0.002159								12.3	0.004241								12.3	0.007722								12.3	0.006232
12.3167	0.001286								12.3167	-0.00021								12.3167	-0.003099								12.3167	0.004309								12.3167	0.007651								12.3167	0.006059
12.3333	0.001206								12.3333	-0.000455								12.3333	-0.00382								12.3333	0.004917								12.3333	0.00704								12.3333	0.005535
12.35	0.001257								12.35	-0.001129								12.35	-0.004266								12.35	0.005597								12.35	0.006422								12.35	0.005241
12.3667	0.00122								12.3667	-0.001104								12.3667	-0.004466								12.3667	0.004299								12.3667	0.006125								12.3667	0.004976
12.3833	0.001032								12.3833	-0.001058								12.3833	-0.004236								12.3833	0.002481								12.3833	0.006449								12.3833	0.00498
12.4	0.001245								12.4	-0.000983								12.4	-0.003887								12.4	0.001383								12.4	0.006582								12.4	0.004965
12.4167	0.001547								12.4167	-0.001437								12.4167	-0.004077								12.4167	0.000635								12.4167	0.005755								12.4167	0.00481
12.4333	0.001452								12.4333	-0.001053								12.4333	-0.004338								12.4333	0.00038								12.4333	0.005321								12.4333	0.004513
12.45	0.001267								12.45	-0.001289								12.45	-0.004652								12.45	0.000686								12.45	0.004949								12.45	0.004606
12.4667	0.001142								12.4667	-0.001585								12.4667	-0.005077								12.4667	0.000851								12.4667	0.004816								12.4667	0.0047
12.4833	0.001327								12.4833	-0.001541								12.4833	-0.005341								12.4833	0.000776								12.4833	0.005273								12.4833	0.004693
12.5	0.001592								12.5	-0.001807								12.5	-0.005375								12.5	0.000132								12.5	0.005681								12.5	0.004006
12.5167	0.001969								12.5167	-0.002815								12.5167	-0.005235								12.5167	-0.00032								12.5167	0.005732								12.5167	0.003437
12.5333	0.002506								12.5333	-0.002514								12.5333	-0.005076								12.5333	-0.000432								12.5333	0.006043								12.5333	0.003209
12.55	0.002823								12.55	-0.001902								12.55	-0.004606								12.55	-0.000604								12.55	0.005945								12.55	0.00307
12.5667	0.002131								12.5667	-0.001951								12.5667	-0.004087								12.5667	-0.000965								12.5667	0.005636								12.5667	0.002732
12.5833	0.001098								12.5833	-0.00204								12.5833	-0.00351								12.5833	-0.000747								12.5833	0.005548								12.5833	0.002703
12.6	0.000527								12.6	-0.002352								12.6	-0.003138								12.6	-0.000737								12.6	0.005784								12.6	0.002762
12.6167	0.000486								12.6167	-0.002084								12.6167	-0.003075								12.6167	-0.000466								12.6167	0.00627								12.6167	0.002642
12.6333	0.000465								12.6333	-0.002016								12.6333	-0.003362								12.6333	7.4e-05								12.6333	0.006515								12.6333	0.002372
12.65	0.000414								12.65	-0.001378								12.65	-0.003559								12.65	0.000694								12.65	0.006631								12.65	0.002222
12.6667	0.000313								12.6667	-0.000931								12.6667	-0.003442								12.6667	0.001225								12.6667	0.006628								12.6667	0.002011
12.6833	0.000133								12.6833	-0.001086								12.6833	-0.003345								12.6833	0.001007								12.6833	0.006978								12.6833	0.002069
12.7	4.3e-05								12.7	-0.001052								12.7	-0.003258								12.7	0.000398								12.7	0.007068								12.7	0.002198
12.7167	-6.7e-05								12.7167	-0.000747								12.7167	-0.003511								12.7167	-0.00017								12.7167	0.007418								12.7167	0.001806
12.7333	-0.000567								12.7333	-0.000563								12.7333	-0.003864								12.7333	-0.000348								12.7333	0.007648								12.7333	0.001244
12.75	-0.000717								12.75	-7e-05								12.75	-0.003995								12.75	-0.000816								12.75	0.00782								12.75	0.000771
12.7667	-0.000866								12.7667	0.000431								12.7667	-0.004001								12.7667	-0.001084								12.7667	0.008014								12.7667	0.000228
12.7833	-0.000936								12.7833	0.000452								12.7833	-0.003308								12.7833	-0.001112								12.7833	0.008248								12.7833	-6.5e-05
12.8	-0.000796								12.8	0.000903								12.8	-0.002054								12.8	-0.001399								12.8	0.008202								12.8	-0.000259
12.8167	-0.000816								12.8167	0.000974								12.8167	-0.000871								12.8167	-0.002347								12.8167	0.007786								12.8167	-0.000312
12.8333	-0.001236								12.8333	0.000323								12.8333	-0.000164								12.8333	-0.003084								12.8333	0.007443								12.8333	-5.7e-05
12.85	-0.001876								12.85	-0.00023								12.85	0.000299								12.85	-0.003802								12.85	0.007281								12.85	0.000289
12.8667	-0.002686								12.8667	-0.000462								12.8667	0.001043								12.8667	-0.004149								12.8667	0.007249								12.8667	0.000484
12.8833	-0.002206								12.8833	-0.000205								12.8833	0.001587								12.8833	-0.004707								12.8833	0.007537								12.8833	0.000479
12.9	-0.001886								12.9	0.000743								12.9	0.00229								12.9	-0.005344								12.9	0.007725								12.9	-0.000206
12.9167	-0.002177								12.9167	0.000577								12.9167	0.003959								12.9167	-0.006092								12.9167	0.007727								12.9167	-0.000412
12.9333	-0.002508								12.9333	0.000311								12.9333	0.004376								12.9333	-0.00661								12.9333	0.007869								12.9333	-0.000789
12.95	-0.002249								12.95	0.000156								12.95	0.005894								12.95	-0.006378								12.95	0.00692								12.95	-0.001215
12.9667	-0.00192								12.9667	-0.0014								12.9667	0.006562								12.9667	-0.006926								12.9667	0.006482								12.9667	-0.000752
12.9833	-0.001952								12.9833	-0.003736								12.9833	0.007329								12.9833	-0.009893								12.9833	0.006444								12.9833	-0.000308
13	-0.004284								13	-0.004336								13	0.004634								13	-0.013312								13	0.007509								13	0.000294
13.0167	-0.003056								13.0167	-0.003435								13.0167	0.001199								13.0167	-0.01347								13.0167	0.011174								13.0167	0.000406
13.0333	0.009822								13.0333	0.000896								13.0333	0.011464								13.0333	-0.000178								13.0333	0.01606								13.0333	0.000428
13.05	0.0824								13.05	0.005767								13.05	0.051219								13.05	0.066054								13.05	0.048385								13.05	0.0017
13.0667	0.196597								13.0667	0.024316								13.0667	0.095104								13.0667	0.183815								13.0667	0.113391								13.0667	0.003302
13.0833	0.284313								13.0833	0.057114								13.0833	0.149979								13.0833	0.308027								13.0833	0.187799								13.0833	0.006433
13.1	0.33995								13.1	0.073481								13.1	0.212183								13.1	0.416498								13.1	0.250457								13.1	0.010523
13.1167	0.333076								13.1167	0.081408								13.1167	0.246648								13.1167	0.46523								13.1167	0.281235								13.1167	0.015204
13.1333	0.276673								13.1333	0.081566								13.1333	0.251303								13.1333	0.458191								13.1333	0.278743								13.1333	0.018505
13.15	0.221229								13.15	0.077901								13.15	0.235109								13.15	0.424892								13.15	0.261172								13.15	0.021475
13.1667	0.179534								13.1667	0.073155								13.1667	0.212436								13.1667	0.381324								13.1667	0.240493								13.1667	0.024964
13.1833	0.148069								13.1833	0.068879								13.1833	0.204313								13.1833	0.341505								13.1833	0.228284								13.1833	0.027514
13.2	0.122154								13.2	0.063523								13.2	0.19728								13.2	0.309046								13.2	0.214664								13.2	0.028373
13.2167	0.105229								13.2167	0.057736								13.2167	0.176707								13.2167	0.278727								13.2167	0.201105								13.2167	0.029203
13.2333	0.098613								13.2333	0.052418								13.2333	0.159978								13.2333	0.256048								13.2333	0.193307								13.2333	0.030671
13.25	0.094677								13.25	0.049968								13.25	0.14637								13.25	0.238169								13.25	0.18807								13.25	0.032319
13.2667	0.09095								13.2667	0.047968								13.2667	0.135082								13.2667	0.22698								13.2667	0.179383								13.2667	0.033407
13.2833	0.086694								13.2833	0.044949								13.2833	0.125784								13.2833	0.211011								13.2833	0.169705								13.2833	0.034095
13.3	0.082337								13.3	0.041089								13.3	0.113416								13.3	0.194892								13.3	0.157058								13.3	0.034854
13.3167	0.077889								13.3167	0.037336								13.3167	0.099445								13.3167	0.180543								13.3167	0.144433								13.3167	0.035401
13.3333	0.074721								13.3333	0.035023								13.3333	0.085574								13.3333	0.164364								13.3333	0.134527								13.3333	0.035237
13.35	0.070823								13.35	0.03232								13.35	0.072924								13.35	0.153215								13.35	0.128962								13.35	0.034834
13.3667	0.067115								13.3667	0.029197								13.3667	0.062553								13.3667	0.139326								13.3667	0.123067								13.3667	0.034331
13.3833	0.063607								13.3833	0.027753								13.3833	0.055064								13.3833	0.125447								13.3833	0.118671								13.3833	0.033648
13.4	0.060427								13.4	0.026586								13.4	0.049964								13.4	0.112418								13.4	0.114947								13.4	0.033004
13.4167	0.057087								13.4167	0.0255								13.4167	0.046243								13.4167	0.102409								13.4167	0.111043								13.4167	0.032309
13.4333	0.053617								13.4333	0.023923								13.4333	0.043513								13.4333	0.094039								13.4333	0.106689								13.4333	0.032065
13.45	0.050057								13.45	0.023186								13.45	0.040953								13.45	0.08804								13.45	0.102635								13.45	0.031961
13.4667	0.047036								13.4667	0.022198								13.4667	0.038016								13.4667	0.082101								13.4667	0.098612								13.4667	0.031816
13.4833	0.044344								13.4833	0.020308								13.4833	0.035188								13.4833	0.071722								13.4833	0.094649								13.4833	0.031461
13.5	0.041782								13.5	0.018367								13.5	0.032311								13.5	0.061873								13.5	0.091076								13.5	0.030986
13.5167	0.03924								13.5167	0.017647								13.5167	0.028953								13.5167	0.056314								13.5167	0.087893								13.5167	0.02985
13.5333	0.036718								13.5333	0.016607								13.5333	0.025935								13.5333	0.053505								13.5333	0.08545								13.5333	0.029165
13.55	0.034535								13.55	0.015365								13.55	0.023645								13.55	0.050176								13.55	0.082247								13.55	0.028409
13.5667	0.032291								13.5667	0.01478								13.5667	0.021473								13.5667	0.046397								13.5667	0.080025								13.5667	0.027663
13.5833	0.030307								13.5833	0.014366								13.5833	0.018811								13.5833	0.043088								13.5833	0.077162								13.5833	0.026736
13.6	0.028623								13.6	0.013452								13.6	0.016258								13.6	0.039789								13.6	0.074								13.6	0.02561
13.6167	0.026669								13.6167	0.012608								13.6167	0.014516								13.6167	0.03686								13.6167	0.071367								13.6167	0.024743
13.6333	0.024624								13.6333	0.011502								13.6333	0.013266								13.6333	0.034081								13.6333	0.069705								13.6333	0.023776
13.65	0.023058								13.65	0.010454								13.65	0.012141								13.65	0.031752								13.65	0.068623								13.65	0.023269
13.6667	0.021391								13.6667	0.009327								13.6667	0.011277								13.6667	0.030033								13.6667	0.066401								13.6667	0.022451
13.6833	0.019835								13.6833	0.008169								13.6833	0.010572								13.6833	0.027915								13.6833	0.063669								13.6833	0.022024
13.7	0.018649								13.7	0.007541								13.7	0.009408								13.7	0.025556								13.7	0.061777								13.7	0.021647
13.7167	0.01757								13.7167	0.00658								13.7167	0.007861								13.7167	0.023587								13.7167	0.059514								13.7167	0.020988
13.7333	0.016332								13.7333	0.005159								13.7333	0.006077								13.7333	0.021729								13.7333	0.058062								13.7333	0.02005
13.75	0.015043								13.75	0.004277								13.75	0.004413								13.75	0.01969								13.75	0.05675								13.75	0.019112
13.7667	0.013945								13.7667	0.004126								13.7667	0.003159								13.7667	0.017742								13.7667	0.053277								13.7667	0.017973
13.7833	0.013076								13.7833	0.003674								13.7833	0.002237								13.7833	0.016083								13.7833	0.049575								13.7833	0.017075
13.8	0.012195								13.8	0.002749								13.8	0.001586								13.8	0.014365								13.8	0.047922								13.8	0.016166
13.8167	0.011523								13.8167	0.001994								13.8167	0.001335								13.8167	0.013077								13.8167	0.046379								13.8167	0.015607
13.8333	0.010992								13.8333	0.001519								13.8333	0.001374								13.8333	0.012179								13.8333	0.044806								13.8333	0.015247
13.85	0.010411								13.85	0.001044								13.85	0.001713								13.85	0.011561								13.85	0.044013								13.85	0.014658
13.8667	0.009639								13.8667	0.000838								13.8667	0.001999								13.8667	0.010983								13.8667	0.0431								13.8667	0.014129
13.8833	0.009066								13.8833	0.000449								13.8833	0.002253								13.8833	0.010155								13.8833	0.041577								13.8833	0.013589
13.9	0.008472								13.9	-0.00045								13.9	0.002618								13.9	0.009717								13.9	0.040093								13.9	0.013709
13.9167	0.007598								13.9167	-0.001009								13.9167	0.002903								13.9167	0.009419								13.9167	0.038649								13.9167	0.013679
13.9333	0.006804								13.9333	-0.001358								13.9333	0.002887								13.9333	0.009081								13.9333	0.037615								13.9333	0.013359
13.95	0.006199								13.95	-0.001719								13.95	0.002495								13.95	0.008734								13.95	0.036811								13.95	0.012549
13.9667	0.005743								13.9667	-0.002052								13.9667	0.002108								13.9667	0.008037								13.9667	0.036325								13.9667	0.012128
13.9833	0.005166								13.9833	-0.002105								13.9833	0.0016								13.9833	0.007159								13.9833	0.03601								13.9833	0.012097
14	0.0049								14	-0.002127								14	0.001193								14	0.006442								14	0.035805								14	0.011916
14.0167	0.004553								14.0167	-0.00224								14.0167	0.000646								14.0167	0.005765								14.0167	0.03582								14.0167	0.011336
14.0333	0.004005								14.0333	-0.001976								14.0333	0.000658								14.0333	0.005078								14.0333	0.035794								14.0333	0.011004
14.05	0.003715								14.05	-0.001562								14.05	0.000641								14.05	0.004361								14.05	0.035457								14.05	0.010773
14.0667	0.004026								14.0667	-0.001459								14.0667	0.000574								14.0667	0.004154								14.0667	0.03484								14.0667	0.010512
14.0833	0.004596								14.0833	-0.001586								14.0833	0.000527								14.0833	0.004158								14.0833	0.034393								14.0833	0.01028
14.1	0.004687								14.1	-0.001732								14.1	0.0003								14.1	0.003931								14.1	0.034056								14.1	0.009859
14.1167	0.004665								14.1167	-0.001642								14.1167	0.000319								14.1167	0.003495								14.1167	0.033527								14.1167	0.009447
14.1333	0.004612								14.1333	-0.001142								14.1333	0.000524								14.1333	0.002559								14.1333	0.032598								14.1333	0.009305
14.15	0.00391								14.15	-0.000622								14.15	0.000619								14.15	0.000913								14.15	0.031499								14.15	0.009053
14.1667	0.002997								14.1667	-0.000432								14.1667	0.000613								14.1667	8.7e-05								14.1667	0.03089								14.1667	0.008741
14.1833	0.002545								14.1833	-0.000292								14.1833	0.000459								14.1833	0.000401								14.1833	0.030491								14.1833	0.008729
14.2	0.002429								14.2	-0.000204								14.2	0.000547								14.2	0.000695								14.2	0.0302								14.2	0.008646
14.2167	0.002313								14.2167	-0.000156								14.2167	0.000555								14.2167	0.00063								14.2167	0.030208								14.2167	0.008223
14.2333	0.002348								14.2333	-0.000138								14.2333	0.000303								14.2333	-1.5e-05								14.2333	0.030607								14.2333	0.007761
14.25	0.002332								14.25	-0.00013								14.25	0.000221								14.25	-0.001331								14.25	0.030185								14.25	0.007398
14.2667	0.001935								14.2667	-0.000223								14.2667	0.000587								14.2667	-0.001906								14.2667	0.029323								14.2667	0.007136
14.2833	0.001546								14.2833	5.3e-05								14.2833	0.001159								14.2833	-0.001981								14.2833	0.028938								14.2833	0.007112
14.3	0.001397								14.3	0.00039								14.3	0.001751								14.3	-0.002695								14.3	0.027904								14.3	0.006729
14.3167	0.001518								14.3167	0.000626								14.3167	0.002684								14.3167	-0.00236								14.3167	0.027689								14.3167	0.006036
14.3333	0.001569								14.3333	0.001113								14.3333	0.003966								14.3333	-0.001614								14.3333	0.028405								14.3333	0.005493
14.35	0.001479								14.35	0.001429								14.35	0.005343								14.35	-0.001108								14.35	0.030939								14.35	0.00513
14.3667	0.001156								14.3667	0.000985								14.3667	0.006141								14.3667	-0.000882								14.3667	0.030661								14.3667	0.004936
14.3833	0.000544								14.3833	0.000671								14.3833	0.006739								14.3833	-0.000146								14.3833	0.031554								14.3833	0.004553
14.4	-0.000448								14.4	0.000677								14.4	0.007386								14.4	0.000761								14.4	0.033636								14.4	0.003939
14.4167	-0.001341								14.4167	0.000803								14.4167	0.007614								14.4167	0.000697								14.4167	0.032918								14.4167	0.003236
14.4333	-0.001526								14.4333	0.00071								14.4333	0.007433								14.4333	0.000344								14.4333	0.028748								14.4333	0.002922
14.45	-0.002042								14.45	0.000606								14.45	0.007015								14.45	-0.000108								14.45	0.023617								14.45	0.002608
14.4667	-0.002728								14.4667	0.001013								14.4667	0.006807								14.4667	0.000429								14.4667	0.015355								14.4667	0.002044
14.4833	-0.002644								14.4833	0.001459								14.4833	0.006529								14.4833	0.001517								14.4833	0.005484								14.4833	0.00176
14.5	-0.00234								14.5	0.001786								14.5	0.006201								14.5	0.000905								14.5	-0.002938								14.5	0.001596
14.5167	-0.002179								14.5167	0.002173								14.5167	0.006068								14.5167	0.000873								14.5167	-0.047552								14.5167	0.001362
14.5333	-0.002079								14.5333	0.002171								14.5333	0.005791								14.5333	0.001122								14.5333	-0.125738								14.5333	0.001018
14.55	-0.002038								14.55	0.002498								14.55	0.005374								14.55	0.002101								14.55	-0.192613								14.55	0.000843
14.5667	-0.002028								14.5667	0.001906								14.5667	0.005017								14.5667	0.00292								14.5667	-0.221469								14.5667	0.000739
14.5833	-0.001728								14.5833	0.001283								14.5833	0.004521								14.5833	0.002529								14.5833	-0.245664								14.5833	0.000855
14.6	-0.001671								14.6	0.001082								14.6	0.003839								14.6	0.00219								14.6	-0.265364								14.6	0.00107
14.6167	-0.001935								14.6167	0.000961								14.6167	0.003137								14.6167	0.002191								14.6167	-0.270894								14.6167	0.000766
14.6333	-0.002138								14.6333	0.00078								14.6333	0.002596								14.6333	0.001901								14.6333	-0.251304								14.6333	0.000651
14.65	-0.002112								14.65	0.000189								14.65	0.002244								14.65	0.001222								14.65	-0.214024								14.65	0.000497
14.6667	-0.002046								14.6667	-0.000242								14.6667	0.001126								14.6667	0.001593								14.6667	-0.170755								14.6667	0.000172
14.6833	-0.001842								14.6833	-0.000472								14.6833	-0.000397								14.6833	0.002345								14.6833	-0.13897								14.6833	9.7e-05
14.7	-0.001359								14.7	-0.000362								14.7	-0.001511								14.7	0.002317								14.7	-0.124645								14.7	2.3e-05
14.7167	-0.000886								14.7167	-0.000182								14.7167	-0.002275								14.7167	0.00185								14.7167	-0.11097								14.7167	-2e-06
14.7333	-0.000413								14.7333	-0.000332								14.7333	-0.003128								14.7333	0.001112								14.7333	-0.098905								14.7333	0.000273
14.75	-6e-05								14.75	-0.000641								14.75	-0.003988								14.75	0.000505								14.75	-0.082862								14.75	0.000558
14.7667	-0.0002								14.7667	-0.00059								14.7667	-0.004431								14.7667	0.000518								14.7667	-0.073492								14.7667	0.000783
14.7833	-0.000199								14.7833	-0.000669								14.7833	-0.004754								14.7833	0.000662								14.7833	-0.067912								14.7833	0.001008
14.8	-0.000129								14.8	-0.001078								14.8	-0.005227								14.8	0.000306								14.8	-0.061752								14.8	0.001183
14.8167	8.2e-05								14.8167	-0.001576								14.8167	-0.00555								14.8167	-1e-06								14.8167	-0.056422								14.8167	0.000998
14.8333	0.000471								14.8333	-0.001535								14.8333	-0.006001								14.8333	0.000564								14.8333	-0.051945								14.8333	0.000353
14.85	0.001019								14.85	-0.001492								14.85	-0.00662								14.85	0.000609								14.85	-0.047811								14.85	-0.000552
14.8667	0.001248								14.8667	-0.00116								14.8667	-0.00721								14.8667	-0.001386								14.8667	-0.043397								14.8667	-0.001288
14.8833	0.001106								14.8833	-0.000758								14.8833	-0.007459								14.8833	-0.001552								14.8833	-0.039373								14.8833	-0.001993
14.9	0.001464								14.9	-0.000266								14.9	-0.007468								14.9	-0.001567								14.9	-0.035728								14.9	-0.002478
14.9167	0.002302								14.9167	0.000268								14.9167	-0.008237								14.9167	-0.001281								14.9167	-0.031239								14.9167	-0.002184
14.9333	0.002448								14.9333	0.000831								14.9333	-0.008607								14.9333	-0.003065								14.9333	-0.02764								14.9333	-0.00248
14.95	0.002285								14.95	0.001145								14.95	-0.008616								14.95	-0.003299								14.95	-0.024132								14.95	-0.003295
14.9667	0.002342								14.9667	0.001239								14.9667	-0.008915								14.9667	-0.001743								14.9667	-0.020494								14.9667	-0.003671
14.9833	0.003979								14.9833	0.000122								14.9833	-0.008915								14.9833	0.000482								14.9833	-0.017115								14.9833	-0.005247
15	0.008905								15	0.001327								15	-0.011146								15	0.002179								15	-0.015633								15	-0.008752
15.0167	0.01303								15.0167	0.000543								15.0167	-0.015647								15.0167	0.006336								15.0167	-0.01629								15.0167	-0.008138
15.0333	0.011836								15.0333	-0.005702								15.0333	-0.009799								15.0333	0.008583								15.0333	-0.012898								15.0333	-0.006654
15.05	0.042192								15.05	0.002733								15.05	0.02472								15.05	0.048149								15.05	0.012335								15.05	-0.00679
15.0667	0.144487								15.0667	0.027249								15.0667	0.069698								15.0667	0.137286								15.0667	0.070196								15.0667	-0.006496
15.0833	0.241742								15.0833	0.048746								15.0833	0.108894								15.0833	0.234024								15.0833	0.132913								15.0833	-0.004732
15.1	0.314737								15.1	0.058303								15.1	0.13909								15.1	0.327101								15.1	0.18754								15.1	-0.000538
15.1167	0.330761								15.1167	0.06453								15.1167	0.152586								15.1167	0.382918								15.1167	0.222057								15.1167	0.004736
15.1333	0.289126								15.1333	0.061767								15.1333	0.152812								15.1333	0.388556								15.1333	0.224973								15.1333	0.00765
15.15	0.232771								15.15	0.057015								15.15	0.147006								15.15	0.371674								15.15	0.210288								15.15	0.011274
15.1667	0.190475								15.1667	0.053985								15.1667	0.139699								15.1667	0.351412								15.1667	0.196299								15.1667	0.016908
15.1833	0.161059								15.1833	0.051594								15.1833	0.139651								15.1833	0.32679								15.1833	0.18796								15.1833	0.023412
15.2	0.138603								15.2	0.048203								15.2	0.150684								15.2	0.298478								15.2	0.181932								15.2	0.026566
15.2167	0.122978								15.2167	0.044933								15.2167	0.149616								15.2167	0.269636								15.2167	0.174143								15.2167	0.02692
15.2333	0.113822								15.2333	0.041843								15.2333	0.141946								15.2333	0.255035								15.2333	0.164101								15.2333	0.027054
15.25	0.105726								15.25	0.038035								15.25	0.133194								15.25	0.234964								15.25	0.156057								15.25	0.026988
15.2667	0.099959								15.2667	0.035297								15.2667	0.127392								15.2667	0.218733								15.2667	0.144123								15.2667	0.027362
15.2833	0.094143								15.2833	0.032689								15.2833	0.119701								15.2833	0.206051								15.2833	0.136279								15.2833	0.028126
15.3	0.088827								15.3	0.030541								15.3	0.110169								15.3	0.19654								15.3	0.131594								15.3	0.02937
15.3167	0.083481								15.3167	0.028694								15.3167	0.099833								15.3167	0.183509								15.3167	0.126156								15.3167	0.030845
15.3333	0.077975								15.3333	0.026979								15.3333	0.089146								15.3333	0.169259								15.3333	0.120137								15.3333	0.031659
15.35	0.072949								15.35	0.025143								15.35	0.079079								15.35	0.158348								15.35	0.114157								15.35	0.031954
15.3667	0.067933								15.3667	0.023608								15.3667	0.070322								15.3667	0.140597								15.3667	0.107928								15.3667	0.031658
15.3833	0.063647								15.3833	0.022142								15.3833	0.062786								15.3833	0.131287								15.3833	0.102048								15.3833	0.031333
15.4	0.059601								15.4	0.0202								15.4	0.056903								15.4	0.117747								15.4	0.096684								15.4	0.030917
15.4167	0.055845								15.4167	0.018427								15.4167	0.052311								15.4167	0.109306								15.4167	0.09182								15.4167	0.030602
15.4333	0.05261								15.4333	0.017164								15.4333	0.048538								15.4333	0.103336								15.4333	0.087545								15.4333	0.030417
15.45	0.049654								15.45	0.015982								15.45	0.045385								15.45	0.099926								15.45	0.083241								15.45	0.030702
15.4667	0.046588								15.4667	0.01497								15.4667	0.042642								15.4667	0.093076								15.4667	0.079255								15.4667	0.030527
15.4833	0.043843								15.4833	0.01384								15.4833	0.039602								15.4833	0.085686								15.4833	0.075666								15.4833	0.030582
15.5	0.040318								15.5	0.012621								15.5	0.036723								15.5	0.078587								15.5	0.072267								15.5	0.030258
15.5167	0.036693								15.5167	0.011522								15.5167	0.034094								15.5167	0.071387								15.5167	0.069187								15.5167	0.030103
15.5333	0.033588								15.5333	0.010742								15.5333	0.031534								15.5333	0.063637								15.5333	0.066738								15.5333	0.029709
15.55	0.031163								15.55	0.010244								15.55	0.029083								15.55	0.057017								15.55	0.064587								15.55	0.029064
15.5667	0.028958								15.5667	0.009738								15.5667	0.026776								15.5667	0.052198								15.5667	0.061862								15.5667	0.02827
15.5833	0.026844								15.5833	0.008942								15.5833	0.02512								15.5833	0.048339								15.5833	0.058548								15.5833	0.027647
15.6	0.02467								15.6	0.008157								15.6	0.023783								15.6	0.044819								15.6	0.055324								15.6	0.026423
15.6167	0.022096								15.6167	0.007481								15.6167	0.022646								15.6167	0.0423								15.6167	0.05248								15.6167	0.025209
15.6333	0.019682								15.6333	0.006917								15.6333	0.021265								15.6333	0.03971								15.6333	0.050003								15.6333	0.023785
15.65	0.017919								15.65	0.006565								15.65	0.019711								15.65	0.037621								15.65	0.047434								15.65	0.022222
15.6667	0.016116								15.6667	0.006133								15.6667	0.017956								15.6667	0.034872								15.6667	0.043716								15.6667	0.020879
15.6833	0.014483								15.6833	0.0056								15.6833	0.016031								15.6833	0.031823								15.6833	0.041557								15.6833	0.019786
15.7	0.01323								15.7	0.005218								15.7	0.013987								15.7	0.029764								15.7	0.040738								15.7	0.018833
15.7167	0.011977								15.7167	0.005059								15.7167	0.011916								15.7167	0.027845								15.7167	0.038726								15.7167	0.018201
15.7333	0.010576								15.7333	0.004871								15.7333	0.009832								15.7333	0.026536								15.7333	0.036803								15.7333	0.017549
15.75	0.008804								15.75	0.004853								15.75	0.007968								15.75	0.025107								15.75	0.034509								15.75	0.016717
15.7667	0.007043								15.7667	0.004485								15.7667	0.006275								15.7667	0.023388								15.7667	0.031776								15.7667	0.015895
15.7833	0.005541								15.7833	0.003967								15.7833	0.004381								15.7833	0.021769								15.7833	0.029303								15.7833	0.015113
15.8	0.004301								15.8	0.003682								15.8	0.002469								15.8	0.02041								15.8	0.027616								15.8	0.014142
15.8167	0.003311								15.8167	0.003428								15.8167	0.000646								15.8167	0.019781								15.8167	0.026688								15.8167	0.013151
15.8333	0.002711								15.8333	0.003035								15.8333	-0.000998								15.8333	0.019123								15.8333	0.02584								15.8333	0.01211
15.85	0.002431								15.85	0.002681								15.85	-0.002401								15.85	0.018344								15.85	0.024603								15.85	0.011129
15.8667	0.002092								15.8667	0.002447								15.8667	-0.003215								15.8667	0.017515								15.8667	0.022805								15.8667	0.010398
15.8833	0.001284								15.8833	0.002158								15.8833	-0.003649								15.8833	0.016386								15.8833	0.021403								15.8833	0.009799
15.9	0.000686								15.9	0.001969								15.9	-0.003762								15.9	0.015577								15.9	0.020031								15.9	0.009139
15.9167	0.000259								15.9167	0.001789								15.9167	-0.004316								15.9167	0.014249								15.9167	0.01834								15.9167	0.008339
15.9333	-0.000119								15.9333	0.00164								15.9333	-0.005149								15.9333	0.01321								15.9333	0.017058								15.9333	0.00769
15.95	-0.000236								15.95	0.001381								15.95	-0.005725								15.95	0.012291								15.95	0.016045								15.95	0.00711
15.9667	-0.000162								15.9667	0.000966								15.9667	-0.005609								15.9667	0.011892								15.9667	0.015079								15.9667	0.006982
15.9833	-4.7e-05								15.9833	0.000541								15.9833	-0.005372								15.9833	0.011463								15.9833	0.014434								15.9833	0.006854
16	0.000417								16	0.000445								16	-0.004785								16	0.010585								16	0.014158								16	0.006596
16.0167	0.000842								16.0167	-0.00013								16.0167	-0.003539								16.0167	0.009706								16.0167	0.013352								16.0167	0.006657
16.0333	0.000798								16.0333	-0.000383								16.0333	-0.002146								16.0333	0.009587								16.0333	0.012745								16.0333	0.00597
16.05	0.000495								16.05	-0.000405								16.05	-0.000567								16.05	0.009968								16.05	0.012455								16.05	0.005803
16.0667	0.000452								16.0667	-0.000227								16.0667	0.000612								16.0667	0.009589								16.0667	0.012126								16.0667	0.005496
16.0833	0.00069								16.0833	-0.000219								16.0833	0.001111								16.0833	0.00926								16.0833	0.011146								16.0833	0.00509
16.1	0.001047								16.1	-5e-05								16.1	0.001								16.1	0.008851								16.1	0.010097								16.1	0.004903
16.1167	0.000986								16.1167	0.00029								16.1167	0.001145								16.1167	0.008362								16.1167	0.009865								16.1167	0.004627
16.1333	0.000756								16.1333	0.000311								16.1333	0.001539								16.1333	0.008023								16.1333	0.009742								16.1333	0.004352
16.15	0.000816								16.15	0.000172								16.15	0.002124								16.15	0.007534								16.15	0.009828								16.15	0.004247
16.1667	0.001077								16.1667	0.000274								16.1667	0.002718								16.1667	0.007155								16.1667	0.010185								16.1667	0.004252
16.1833	0.001107								16.1833	0.000495								16.1833	0.003152								16.1833	0.007726								16.1833	0.010312								16.1833	0.004207
16.2	0.00128								16.2	0.000638								16.2	0.003124								16.2	0.008187								16.2	0.009596								16.2	0.004014
16.2167	0.001463								16.2167	0.000592								16.2167	0.003056								16.2167	0.008578								16.2167	0.008369								16.2167	0.00388
16.2333	0.001267								16.2333	0.000555								16.2333	0.002778								16.2333	0.009198								16.2333	0.007802								16.2333	0.004017
16.25	0.0012								16.25	0.000769								16.25	0.00269								16.25	0.009529								16.25	0.007046								16.25	0.004584
16.2667	0.001394								16.2667	0.001102								16.2667	0.002763								16.2667	0.0092								16.2667	0.006539								16.2667	0.004971
16.2833	0.001501								16.2833	0.001748								16.2833	0.002594								16.2833	0.0092								16.2833	0.006639								16.2833	0.00507
16.3	0.001597								16.3	0.001603								16.3	0.001936								16.3	0.009191								16.3	0.006979								16.3	0.004808
16.3167	0.001224								16.3167	0.001338								16.3167	0.001178								16.3167	0.009771								16.3167	0.006899								16.3167	0.004677
16.3333	0.000621								16.3333	0.001233								16.3333	0.00061								16.3333	0.010141								16.3333	0.006859								16.3333	0.004516
16.35	0.000119								16.35	0.001109								16.35	1.2e-05								16.35	0.010892								16.35	0.006658								16.35	0.004265
16.3667	-8e-05								16.3667	0.000985								16.3667	-0.000436								16.3667	0.011432								16.3667	0.006385								16.3667	0.003986
16.3833	0.00026								16.3833	0.000691								16.3833	-0.000554								16.3833	0.010622								16.3833	0.006581								16.3833	0.003876
16.4	0.00067								16.4	0.000347								16.4	-0.000351								16.4	0.008942								16.4	0.006608								16.4	0.003867
16.4167	0.000841								16.4167	-0.000208								16.4167	0.000111								16.4167	0.003282								16.4167	0.006435								16.4167	0.003838
16.4333	0.000903								16.4333	-0.000902								16.4333	0.000984								16.4333	-0.004529								16.4333	0.0059								16.4333	0.00403
16.45	0.001067								16.45	-0.001296								16.45	0.001787								16.45	-0.00268								16.45	0.005464								16.45	0.004143
16.4667	0.001131								16.4667	-0.001331								16.4667	0.002181								16.4667	-0.000201								16.4667	0.005348								16.4667	0.004106
16.4833	0.001265								16.4833	-0.001165								16.4833	0.002264								16.4833	0.000498								16.4833	0.005452								16.4833	0.004079
16.5	0.001619								16.5	-0.00102								16.5	0.002268								16.5	0.000147								16.5	0.005755								16.5	0.004192
16.5167	0.002085								16.5167	-0.001106								16.5167	0.002492								16.5167	0.000235								16.5167	0.005607								16.5167	0.004186
16.5333	0.002042								16.5333	-0.001192								16.5333	0.002847								16.5333	0.000733								16.5333	0.005538								16.5333	0.004062
16.55	0.00195								16.55	-0.001308								16.55	0.002792								16.55	0.00055								16.55	0.005249								16.55	0.003817
16.5667	0.001897								16.5667	-0.001594								16.5667	0.002427								16.5667	0.000848								16.5667	0.00525								16.5667	0.003362
16.5833	0.001254								16.5833	-0.00164								16.5833	0.001982								16.5833	0.001405								16.5833	0.005861								16.5833	0.002948
16.6	0.000684								16.6	-0.001708								16.6	0.001967								16.6	0.002471								16.6	0.006109								16.6	0.002765
16.6167	0.000365								16.6167	-0.001957								16.6167	0.002303								16.6167	0.002576								16.6167	0.005967								16.6167	0.002973
16.6333	0.000145								16.6333	-0.001915								16.6333	0.002839								16.6333	0.002191								16.6333	0.005526								16.6333	0.003331
16.65	0.000355								16.65	-0.001724								16.65	0.003155								16.65	0.001566								16.65	0.004854								16.65	0.003529
16.6667	0.000676								16.6667	-0.001462								16.6667	0.00278								16.6667	0.000891								16.6667	0.004472								16.6667	0.003737
16.6833	0.000829								16.6833	-0.001314								16.6833	0.002176								16.6833	0.000673								16.6833	0.004397								16.6833	0.003657
16.7	0.000602								16.7	-0.001265								16.7	0.001441								16.7	0.000475								16.7	0.004883								16.7	0.003238
16.7167	0.000265								16.7167	-0.001146								16.7167	0.000456								16.7167	-0.000423								16.7167	0.005659								16.7167	0.003008
16.7333	-0.000342								16.7333	-0.000728								16.7333	-0.000629								16.7333	-0.000371								16.7333	0.005834								16.7333	0.002619
16.75	-0.000709								16.75	-0.00021								16.75	-0.001704								16.75	-0.00061								16.75	0.005719								16.75	0.00242
16.7667	-0.000744								16.7667	8.6e-05								16.7667	-0.002621								16.7667	-0.001862								16.7667	0.005692								16.7667	0.002023
16.7833	-0.000989								16.7833	-9e-06								16.7833	-0.003299								16.7833	-0.002944								16.7833	0.005256								16.7833	0.001927
16.8	-0.001174								16.8	-7.3e-05								16.8	-0.003586								16.8	-0.003856								16.8	0.004709								16.8	0.00211
16.8167	-0.001279								16.8167	0.000133								16.8167	-0.003814								16.8167	-0.004608								16.8167	0.004342								16.8167	0.002223
16.8333	-0.001354								16.8333	0.000287								16.8333	-0.003773								16.8333	-0.005012								16.8333	0.004444								16.8333	0.001958
16.85	-0.001578								16.85	0.00023								16.85	-0.003835								16.85	-0.005989								16.85	0.004415								16.85	0.002054
16.8667	-0.001661								16.8667	0.000142								16.8667	-0.004267								16.8667	-0.006376								16.8667	0.004166								16.8667	0.00199
16.8833	-0.001425								16.8833	0.000275								16.8833	-0.004299								16.8833	-0.007103								16.8833	0.004207								16.8833	0.002256
16.9	-0.000839								16.9	0.000707								16.9	-0.004571								16.9	-0.00807								16.9	0.004478								16.9	0.002122
16.9167	-0.000532								16.9167	0.000758								16.9167	-0.005356								16.9167	-0.00873								16.9167	0.003978								16.9167	0.00138
16.9333	-0.000814								16.9333	0.000218								16.9333	-0.004662								16.9333	-0.009992								16.9333	0.003027								16.9333	0.000329
16.95	-0.000607								16.95	0.000377								16.95	-0.004019								16.95	-0.010325								16.95	0.003176								16.95	0.000458
16.9667	-0.000319								16.9667	-0.000143								16.9667	-0.003236								16.9667	-0.010127								16.9667	0.003814								16.9667	0.001107
16.9833	-0.000652								16.9833	0.000376								16.9833	-0.002503								16.9833	-0.008799								16.9833	0.004483								16.9833	0.001726
17	0.002926								17	-0.000107								17	-0.003212								17	-0.007136								17	0.00354								17	0.000457
17.0167	0.002265								17.0167	-0.00076								17.0167	-0.003883								17.0167	-0.010113								17.0167	0.003487								17.0167	-0.002251
17.0333	0.004983								17.0333	0.000276								17.0333	-0.007173								17.0333	-0.01054								17.0333	0.003674								17.0333	-0.003939
17.05	0.053121								17.05	0.002273								17.05	0.012266								17.05	0.021682								17.05	0.018061								17.05	-0.005358
17.0667	0.149269								17.0667	0.011609								17.0667	0.046926								17.0667	0.088395								17.0667	0.063278								17.0667	-0.004086
17.0833	0.239078								17.0833	0.031722								17.0833	0.080433								17.0833	0.165502								17.0833	0.114823								17.0833	-0.000422
17.1	0.293557								17.1	0.046105								17.1	0.10366								17.1	0.24026								17.1	0.171778								17.1	0.004522
17.1167	0.301936								17.1167	0.057988								17.1167	0.114907								17.1167	0.296298								17.1167	0.198093								17.1167	0.008547
17.1333	0.252655								17.1333	0.057431								17.1333	0.117085								17.1333	0.312715								17.1333	0.192518								17.1333	0.011201
17.15	0.200784								17.15	0.053813								17.15	0.113892								17.15	0.306442								17.15	0.184262								17.15	0.014195
17.1667	0.161824								17.1667	0.049723								17.1667	0.107859								17.1667	0.287515								17.1667	0.179416								17.1667	0.016062
17.1833	0.135303								17.1833	0.045712								17.1833	0.102675								17.1833	0.268278								17.1833	0.175849								17.1833	0.017429
17.2	0.120762								17.2	0.043082								17.2	0.106602								17.2	0.251301								17.2	0.172602								17.2	0.018435
17.2167	0.108402								17.2167	0.040641								17.2167	0.111518								17.2167	0.236234								17.2167	0.168865								17.2167	0.019342
17.2333	0.100001								17.2333	0.038159								17.2333	0.111975								17.2333	0.223736								17.2333	0.164268								17.2333	0.020649
17.25	0.092791								17.25	0.036805								17.25	0.109963								17.25	0.213685								17.25	0.156319								17.25	0.022018
17.2667	0.087061								17.2667	0.035251								17.2667	0.10662								17.2667	0.199313								17.2667	0.14578								17.2667	0.023677
17.2833	0.08283								17.2833	0.033237								17.2833	0.101128								17.2833	0.186642								17.2833	0.139092								17.2833	0.024546
17.3	0.07887								17.3	0.030493								17.3	0.094225								17.3	0.175921								17.3	0.131123								17.3	0.024645
17.3167	0.07477								17.3167	0.028656								17.3167	0.086414								17.3167	0.166367								17.3167	0.121454								17.3167	0.024665
17.3333	0.069789								17.3333	0.027608								17.3333	0.077464								17.3333	0.159602								17.3333	0.113574								17.3333	0.024336
17.35	0.064909								17.35	0.026441								17.35	0.068114								17.35	0.147667								17.35	0.108714								17.35	0.023676
17.3667	0.060959								17.3667	0.024833								17.3667	0.059264								17.3667	0.138242								17.3667	0.104123								17.3667	0.023367
17.3833	0.057038								17.3833	0.023535								17.3833	0.051064								17.3833	0.125876								17.3833	0.098913								17.3833	0.023198
17.4	0.053468								17.4	0.022504								17.4	0.043957								17.4	0.118268								17.4	0.094142								17.4	0.023011
17.4167	0.050218								17.4167	0.021052								17.4167	0.037991								17.4167	0.110209								17.4167	0.09024								17.4167	0.022953
17.4333	0.047427								17.4333	0.01959								17.4333	0.033424								17.4333	0.10261								17.4333	0.087799								17.4333	0.022696
17.45	0.044917								17.45	0.017968								17.45	0.030358								17.45	0.098971								17.45	0.084997								17.45	0.022359
17.4667	0.042376								17.4667	0.016566								17.4667	0.028872								17.4667	0.091892								17.4667	0.081575								17.4667	0.021992
17.4833	0.040166								17.4833	0.01568								17.4833	0.028131								17.4833	0.08452								17.4833	0.078252								17.4833	0.021526
17.5	0.037995								17.5	0.014144								17.5	0.027521								17.5	0.078758								17.5	0.074619								17.5	0.021001
17.5167	0.035584								17.5167	0.013158								17.5167	0.02676								17.5167	0.073526								17.5167	0.071596								17.5167	0.020436
17.5333	0.033154								17.5333	0.012332								17.5333	0.025539								17.5333	0.068353								17.5333	0.069203								17.5333	0.01973
17.55	0.031023								17.55	0.011255								17.55	0.02409								17.55	0.0634								17.55	0.06551								17.55	0.019295
17.5667	0.029131								17.5667	0.010285								17.5667	0.022406								17.5667	0.058245								17.5667	0.062125								17.5667	0.018941
17.5833	0.02726								17.5833	0.009384								17.5833	0.020743								17.5833	0.05415								17.5833	0.059281								17.5833	0.018717
17.6	0.025329								17.6	0.008224								17.6	0.019069								17.6	0.051154								17.6	0.055986								17.6	0.018363
17.6167	0.023608								17.6167	0.007014								17.6167	0.017316								17.6167	0.049039								17.6167	0.052142								17.6167	0.01802
17.6333	0.021936								17.6333	0.006392								17.6333	0.015775								17.6333	0.046612								17.6333	0.049797								17.6333	0.017756
17.65	0.020254								17.65	0.005387								17.65	0.0144								17.65	0.043604								17.65	0.048331								17.65	0.017054
17.6667	0.018642								17.6667	0.004232								17.6667	0.013965								17.6667	0.040456								17.6667	0.046676								17.6667	0.016381
17.6833	0.01747								17.6833	0.003058								17.6833	0.01409								17.6833	0.037608								17.6833	0.0447								17.6833	0.015849
17.7	0.016608								17.7	0.002253								17.7	0.014315								17.7	0.03505								17.7	0.043085								17.7	0.015357
17.7167	0.015776								17.7167	0.001655								17.7167	0.014806								17.7167	0.03295								17.7167	0.041108								17.7167	0.014885
17.7333	0.015023								17.7333	0.000906								17.7333	0.015561								17.7333	0.031769								17.7333	0.039541								17.7333	0.014314
17.75	0.014								17.75	0.000547								17.75	0.016116								17.75	0.030959								17.75	0.037545								17.75	0.013863
17.7667	0.012777								17.7667	0.000387								17.7667	0.016151								17.7667	0.029518								17.7667	0.035848								17.7667	0.013302
17.7833	0.011754								17.7833	0.000368								17.7833	0.015816								17.7833	0.027767								17.7833	0.034641								17.7833	0.012741
17.8	0.01102								17.8	-0.000295								17.8	0.01461								17.8	0.026675								17.8	0.033244								17.8	0.01218
17.8167	0.010316								17.8167	-0.000999								17.8167	0.012997								17.8167	0.025222								17.8167	0.032306								17.8167	0.01178
17.8333	0.009742								17.8333	-0.001343								17.8333	0.011214								17.8333	0.023349								17.8333	0.030538								17.8333	0.01137
17.85	0.009298								17.85	-0.001937								17.85	0.009491								17.85	0.021946								17.85	0.02858								17.85	0.01123
17.8667	0.008884								17.8667	-0.002141								17.8667	0.008127								17.8667	0.020783								17.8667	0.027582								17.8667	0.01136
17.8833	0.008528								17.8833	-0.0022								17.8833	0.007177								17.8833	0.020879								17.8833	0.026794								17.8833	0.010961
17.9	0.008023								17.9	-0.002149								17.9	0.006427								17.9	0.020454								17.9	0.024965								17.9	0.010162
17.9167	0.007438								17.9167	-0.002038								17.9167	0.005997								17.9167	0.019489								17.9167	0.023156								17.9167	0.009203
17.9333	0.006812								17.9333	-0.001946								17.9333	0.005657								17.9333	0.019055								17.9333	0.021957								17.9333	0.008574
17.95	0.006027								17.95	-0.002166								17.95	0.005659								17.95	0.01815								17.95	0.019988								17.95	0.008286
17.9667	0.00559								17.9667	-0.002449								17.9667	0.005914								17.9667	0.016543								17.9667	0.019029								17.9667	0.008377
17.9833	0.004933								17.9833	-0.002573								17.9833	0.006129								17.9833	0.015087								17.9833	0.017689								17.9833	0.008759
18	0.004536								18	-0.002236								18	0.006074								18	0.014111								18	0.016749								18	0.009121
18.0167	0.004309								18.0167	-0.00194								18.0167	0.005898								18.0167	0.013994								18.0167	0.01567								18.0167	0.008803
18.0333	0.003821								18.0333	-0.001434								18.0333	0.005908								18.0333	0.013387								18.0333	0.01464								18.0333	0.008465
18.05	0.003373								18.05	-0.000841								18.05	0.006129								18.05	0.01247								18.05	0.01338								18.05	0.008067
18.0667	0.002974								18.0667	-0.000268								18.0667	0.0062								18.0667	0.011932								18.0667	0.012529								18.0667	0.00728
18.0833	0.002715								18.0833	-9.6e-05								18.0833	0.006271								18.0833	0.012045								18.0833	0.012839								18.0833	0.007122
18.1	0.002677								18.1	0.000117								18.1	0.006372								18.1	0.011477								18.1	0.013438								18.1	0.007055
18.1167	0.002337								18.1167	0.000119								18.1167	0.006052								18.1167	0.011049								18.1167	0.013368								18.1167	0.007038
18.1333	0.001837								18.1333	0.000519								18.1333	0.005188								18.1333	0.01083								18.1333	0.012767								18.1333	0.007091
18.15	0.001556								18.15	0.001239								18.15	0.004225								18.15	0.009962								18.15	0.012206								18.15	0.006794
18.1667	0.001225								18.1667	0.001049								18.1667	0.003772								18.1667	0.009093								18.1667	0.012135								18.1667	0.006107
18.1833	0.000805								18.1833	0.00136								18.1833	0.003519								18.1833	0.008905								18.1833	0.012494								18.1833	0.00584
18.2	0.000443								18.2	0.001529								18.2	0.003226								18.2	0.009535								18.2	0.012662								18.2	0.005753
18.2167	7e-05								18.2167	0.001718								18.2167	0.002936								18.2167	0.009316								18.2167	0.012871								18.2167	0.005706
18.2333	-0.000393								18.2333	0.001866								18.2333	0.002877								18.2333	0.009307								18.2333	0.012139								18.2333	0.005919
18.25	-0.000645								18.25	0.001855								18.25	0.002848								18.25	0.009138								18.25	0.011217								18.25	0.006353
18.2667	-0.000398								18.2667	0.001384								18.2667	0.002968								18.2667	0.009218								18.2667	0.010756								18.2667	0.006276
18.2833	-8.3e-05								18.2833	0.000952								18.2833	0.002978								18.2833	0.009199								18.2833	0.010534								18.2833	0.00594
18.3	-0.000238								18.3	0.001079								18.3	0.002669								18.3	0.009429								18.3	0.010932								18.3	0.005283
18.3167	-0.000143								18.3167	0.001277								18.3167	0.002059								18.3167	0.00965								18.3167	0.01154								18.3167	0.004547
18.3333	7.2e-05								18.3333	0.001325								18.3333	0.00132								18.3333	0.00882								18.3333	0.011167								18.3333	0.00389
18.35	7e-06								18.35	0.000903								18.35	0.000791								18.35	0.00827								18.35	0.010055								18.35	0.003584
18.3667	4.9e-05								18.3667	0.000491								18.3667	0.000308								18.3667	0.007711								18.3667	0.010383								18.3667	0.003737
18.3833	-2.8e-05								18.3833	0.000508								18.3833	-0.000256								18.3833	0.007251								18.3833	0.01101								18.3833	0.003731
18.4	-0.000296								18.4	0.000876								18.4	-0.00086								18.4	0.006521								18.4	0.011058								18.4	0.003265
18.4167	-0.000603								18.4167	0.001593								18.4167	-0.001624								18.4167	0.005692								18.4167	0.010456								18.4167	0.003138
18.4333	-0.000942								18.4333	0.001441								18.4333	-0.002087								18.4333	0.005452								18.4333	0.009523								18.4333	0.003012
18.45	-0.001072								18.45	0.000808								18.45	-0.0024								18.45	0.005092								18.45	0.00872								18.45	0.003155
18.4667	-0.001062								18.4667	0.000266								18.4667	-0.002804								18.4667	0.004363								18.4667	0.009038								18.4667	0.003149
18.4833	-0.001262								18.4833	-0.000197								18.4833	-0.002547								18.4833	0.003864								18.4833	0.009635								18.4833	0.003202
18.5	-0.001593								18.5	-0.000109								18.5	-0.00206								18.5	0.003364								18.5	0.010022								18.5	0.003155
18.5167	-0.001454								18.5167	-2e-06								18.5167	-0.001715								18.5167	0.002985								18.5167	0.009189								18.5167	0.003049
18.5333	-0.001398								18.5333	-0.000475								18.5333	-0.001442								18.5333	0.002936								18.5333	0.008796								18.5333	0.002712
18.55	-0.001661								18.55	-0.000237								18.55	-0.001269								18.55	0.002087								18.55	0.008833								18.55	0.002205
18.5667	-0.001584								18.5667	-0.00033								18.5667	-0.001246								18.5667	0.001328								18.5667	0.00935								18.5667	0.001558
18.5833	-0.001657								18.5833	0.000248								18.5833	-0.001463								18.5833	0.000749								18.5833	0.010178								18.5833	0.000762
18.6	-0.002022								18.6	0.000885								18.6	-0.002075								18.6	0.000211								18.6	0.010235								18.6	0.000344
18.6167	-0.001938								18.6167	0.001062								18.6167	-0.002589								18.6167	0.000313								18.6167	0.009392								18.6167	0.000307
18.6333	-0.001955								18.6333	0.00085								18.6333	-0.002793								18.6333	0.000504								18.6333	0.009389								18.6333	0.00033
18.65	-0.002071								18.65	0.000177								18.65	-0.002808								18.65	0.000886								18.65	0.009936								18.65	0.000273
18.6667	-0.002327								18.6667	4e-06								18.6667	-0.002942								18.6667	0.000188								18.6667	0.009603								18.6667	0.000325
18.6833	-0.002456								18.6833	-0.000378								18.6833	-0.003035								18.6833	-0.000399								18.6833	0.008929								18.6833	0.000378
18.7	-0.002365								18.7	-0.000441								18.7	-0.00308								18.7	-0.000557								18.7	0.008576								18.7	0.00023
18.7167	-0.002114								18.7167	-0.000213								18.7167	-0.003215								18.7167	-0.000694								18.7167	0.008303								18.7167	-8.8e-05
18.7333	-0.001803								18.7333	0.000114								18.7333	-0.003079								18.7333	-0.000861								18.7333	0.00784								18.7333	-0.000236
18.75	-0.001512								18.75	0.000211								18.75	-0.002905								18.75	-0.001179								18.75	0.007337								18.75	-0.000404
18.7667	-0.001433								18.7667	-0.000152								18.7667	-0.003082								18.7667	-0.001725								18.7667	0.007955								18.7667	-0.000593
18.7833	-0.001325								18.7833	-0.000604								18.7833	-0.003169								18.7833	-0.002221								18.7833	0.008292								18.7833	-0.000911
18.8	-0.000806								18.8	-0.000627								18.8	-0.002645								18.8	-0.002448								18.8	0.008329								18.8	-0.00114
18.8167	-2.7e-05								18.8167	-0.0004								18.8167	-0.002372								18.8167	-0.001594								18.8167	0.008186								18.8167	-0.001479
18.8333	0.000751								18.8333	-0.000372								18.8333	-0.002682								18.8333	0.00032								18.8333	0.007843								18.8333	-0.001848
18.85	0.001108								18.85	-0.000485								18.85	-0.003282								18.85	0.001435								18.85	0.00801								18.85	-0.001837
18.8667	0.001345								18.8667	-0.000278								18.8667	-0.003772								18.8667	0.00187								18.8667	0.007628								18.8667	-0.001507
18.8833	0.001631								18.8833	-0.000271								18.8833	-0.003951								18.8833	0.001305								18.8833	0.007195								18.8833	-0.001067
18.9	0.002028								18.9	-0.000594								18.9	-0.003601								18.9	0.00241								18.9	0.006372								18.9	-0.000516
18.9167	0.002415								18.9167	-0.000827								18.9167	-0.003496								18.9167	0.003385								18.9167	0.00609								18.9167	-0.000356
18.9333	0.00319								18.9333	-0.000559								18.9333	-0.003158								18.9333	0.006391								18.9333	0.006667								18.9333	-0.000447
18.95	0.003916								18.95	-0.000772								18.95	-0.00321								18.95	0.007208								18.95	0.006495								18.95	-0.000118
18.9667	0.004392								18.9667	-0.001725								18.9667	-0.004383								18.9667	0.008424								18.9667	0.006112								18.9667	0.000472
18.9833	0.006618								18.9833	-0.001108								18.9833	-0.006065								18.9833	0.01055								18.9833	0.0062								18.9833	0.000261
19	0.007293								19	0.00059								19	-0.008784								19	0.006948								19	0.004977								19	0.00027
19.0167	0.004058								19.0167	-0.000723								19.0167	-0.012647								19.0167	-0.000764								19.0167	0.000805								19.0167	0.002298
19.0333	0.001593								19.0333	0.002154								19.0333	-0.00971								19.0333	0.002163								19.0333	0.005023								19.0333	0.002306
19.05	0.037058								19.05	0.007192								19.05	0.004197								19.05	0.022581								19.05	0.019971								19.05	0.000215
19.0667	0.127703								19.0667	0.013259								19.0667	0.027455								19.0667	0.075169								19.0667	0.057399								19.0667	-0.001387
19.0833	0.212417								19.0833	0.022867								19.0833	0.054514								19.0833	0.131278								19.0833	0.106227								19.0833	0.00114
19.1	0.276721								19.1	0.030065								19.1	0.073362								19.1	0.180257								19.1	0.144175								19.1	0.005747
19.1167	0.287445								19.1167	0.037123								19.1167	0.08518								19.1167	0.211836								19.1167	0.167143								19.1167	0.008905
19.1333	0.238								19.1333	0.036291								19.1333	0.090058								19.1333	0.215165								19.1333	0.163641								19.1333	0.011262
19.15	0.189604								19.15	0.033589								19.15	0.089496								19.15	0.210845								19.15	0.152619								19.15	0.015819
19.1667	0.150788								19.1667	0.031278								19.1667	0.087197								19.1667	0.201815								19.1667	0.147457								19.1667	0.018275
19.1833	0.125871								19.1833	0.029856								19.1833	0.084678								19.1833	0.190845								19.1833	0.143096								19.1833	0.019941
19.2	0.114785								19.2	0.028825								19.2	0.086529								19.2	0.182636								19.2	0.141214								19.2	0.021288
19.2167	0.102829								19.2167	0.027774								19.2167	0.08943								19.2167	0.169236								19.2167	0.138952								19.2167	0.023154
19.2333	0.094922								19.2333	0.026783								19.2333	0.0915								19.2333	0.158817								19.2333	0.135771								19.2333	0.02474
19.25	0.089466								19.25	0.025973								19.25	0.092535								19.25	0.154118								19.25	0.133049								19.25	0.025405
19.2667	0.085289								19.2667	0.025013								19.2667	0.091921								19.2667	0.15261								19.2667	0.130268								19.2667	0.02653
19.2833	0.081522								19.2833	0.023623								19.2833	0.089107								19.2833	0.146732								19.2833	0.126686								19.2833	0.027915
19.3	0.077466								19.3	0.021523								19.3	0.084242								19.3	0.133653								19.3	0.122865								19.3	0.02897
19.3167	0.072979								19.3167	0.019603								19.3167	0.078747								19.3167	0.124365								19.3167	0.118963								19.3167	0.029135
19.3333	0.068502								19.3333	0.018135								19.3333	0.073179								19.3333	0.118118								19.3333	0.114512								19.3333	0.029299
19.35	0.063715								19.35	0.017276								19.35	0.067481								19.35	0.113871								19.35	0.110151								19.35	0.029203
19.3667	0.059458								19.3667	0.016338								19.3667	0.061844								19.3667	0.108223								19.3667	0.10384								19.3667	0.029077
19.3833	0.056761								19.3833	0.015549								19.3833	0.056456								19.3833	0.100786								19.3833	0.097518								19.3833	0.028691
19.4	0.054033								19.4	0.014462								19.4	0.051467								19.4	0.093499								19.4	0.093327								19.4	0.028204
19.4167	0.051006								19.4167	0.013075								19.4167	0.047518								19.4167	0.087653								19.4167	0.088746								19.4167	0.027857
19.4333	0.048109								19.4333	0.011718								19.4333	0.044609								19.4333	0.082506								19.4333	0.084065								19.4333	0.02775
19.45	0.045522								19.45	0.010321								19.45	0.04237								19.45	0.07819								19.45	0.079264								19.45	0.027293
19.4667	0.043164								19.4667	0.009724								19.4667	0.040711								19.4667	0.073644								19.4667	0.074873								19.4667	0.026866
19.4833	0.040747								19.4833	0.009389								19.4833	0.038962								19.4833	0.069278								19.4833	0.071572								19.4833	0.026608
19.5	0.03875								19.5	0.009255								19.5	0.036933								19.5	0.065332								19.5	0.069091								19.5	0.02606
19.5167	0.036413								19.5167	0.00836								19.5167	0.034894								19.5167	0.062187								19.5167	0.06624								19.5167	0.025792
19.5333	0.034085								19.5333	0.006925								19.5333	0.032745								19.5333	0.058931								19.5333	0.063999								19.5333	0.025844
19.55	0.031608								19.55	0.006251								19.55	0.030277								19.55	0.055226								19.55	0.061559								19.55	0.025666
19.5667	0.029441								19.5667	0.006098								19.5667	0.02796								19.5667	0.051681								19.5667	0.058618								19.5667	0.025357
19.5833	0.027803								19.5833	0.005516								19.5833	0.025643								19.5833	0.048526								19.5833	0.055427								19.5833	0.025147
19.6	0.026066								19.6	0.004874								19.6	0.023717								19.6	0.045412								19.6	0.052756								19.6	0.024688
19.6167	0.024039								19.6167	0.004602								19.6167	0.02237								19.6167	0.041997								19.6167	0.049976								19.6167	0.024219
19.6333	0.022292								19.6333	0.00484								19.6333	0.021275								19.6333	0.039162								19.6333	0.047445								19.6333	0.023659
19.65	0.021005								19.65	0.00482								19.65	0.020022								19.65	0.037318								19.65	0.045284								19.65	0.022899
19.6667	0.019868								19.6667	0.004391								19.6667	0.01871								19.6667	0.035744								19.6667	0.043154								19.6667	0.022029
19.6833	0.01841								19.6833	0.004051								19.6833	0.017527								19.6833	0.03265								19.6833	0.041403								19.6833	0.021229
19.7	0.016593								19.7	0.003952								19.7	0.016465								19.7	0.029816								19.7	0.039523								19.7	0.020328
19.7167	0.015226								19.7167	0.004263								19.7167	0.015375								19.7167	0.026882								19.7167	0.038282								19.7167	0.019738
19.7333	0.0142								19.7333	0.004297								19.7333	0.014498								19.7333	0.025319								19.7333	0.036872								19.7333	0.019586
19.75	0.013003								19.75	0.00402								19.75	0.013522								19.75	0.024095								19.75	0.035691								19.75	0.019335
19.7667	0.011836								19.7667	0.003634								19.7667	0.012235								19.7667	0.020572								19.7667	0.034311								19.7667	0.018923
19.7833	0.010969								19.7833	0.003117								19.7833	0.011029								19.7833	0.016148								19.7833	0.033101								19.7833	0.018322
19.8	0.010133								19.8	0.002573								19.8	0.009717								19.8	0.014435								19.8	0.03235								19.8	0.01771
19.8167	0.009316								19.8167	0.00213								19.8167	0.008668								19.8167	0.014172								19.8167	0.03118								19.8167	0.017217
19.8333	0.0084								19.8333	0.002017								19.8333	0.00809								19.8333	0.013689								19.8333	0.02959								19.8333	0.016505
19.85	0.007504								19.85	0.002014								19.85	0.007831								19.85	0.013306								19.85	0.028429								19.85	0.015592
19.8667	0.006927								19.8667	0.001931								19.8667	0.007863								19.8667	0.013683								19.8667	0.027909								19.8667	0.01468
19.8833	0.006431								19.8833	0.00138								19.8833	0.008032								19.8833	0.01326								19.8833	0.026829								19.8833	0.014046
19.9	0.005855								19.9	0.001141								19.9	0.008213								19.9	0.012698								19.9	0.026268								19.9	0.013843
19.9167	0.00508								19.9167	0.000871								19.9167	0.008264								19.9167	0.011985								19.9167	0.025348								19.9167	0.013909
19.9333	0.004394								19.9333	0.001302								19.9333	0.008285								19.9333	0.011282								19.9333	0.023818								19.9333	0.013666
19.95	0.004078								19.95	0.001833								19.95	0.008266								19.95	0.01142								19.95	0.022388								19.95	0.013412
19.9667	0.003823								19.9667	0.002067								19.9667	0.008349								19.9667	0.011028								19.9667	0.022258								19.9667	0.012857
19.9833	0.003587								19.9833	0.002062								19.9833	0.008411								19.9833	0.010875								19.9833	0.020028								19.9833	0.012492
20	0.003552								20	0.002006								20	0.008234								20	0.010523								20	0.017067								20	0.012438
20.0167	0.003447								20.0167	0.001681								20.0167	0.007807								20.0167	0.0099								20.0167	0.015397								20.0167	0.012273
20.0333	0.003082								20.0333	0.001236								20.0333	0.007192								20.0333	0.009708								20.0333	0.014977								20.0333	0.011468
20.05	0.002628								20.05	0.001245								20.05	0.006688								20.05	0.009496								20.05	0.013397								20.05	0.010912
20.0667	0.002163								20.0667	0.001643								20.0667	0.006214								20.0667	0.008894								20.0667	0.011887								20.0667	0.010886
20.0833	0.002309								20.0833	0.001922								20.0833	0.005931								20.0833	0.008762								20.0833	0.010557								20.0833	0.01042
20.1	0.002504								20.1	0.001421								20.1	0.005757								20.1	0.00816								20.1	0.008327								20.1	0.009995
20.1167	0.00241								20.1167	0.001241								20.1167	0.005499								20.1167	0.007137								20.1167	0.007797								20.1167	0.009448
20.1333	0.002207								20.1333	0.001284								20.1333	0.00506								20.1333	0.006745								20.1333	0.007747								20.1333	0.008951
20.15	0.001713								20.15	0.002127								20.15	0.004512								20.15	0.006273								20.15	0.008097								20.15	0.008514
20.1667	0.00142								20.1667	0.00245								20.1667	0.003913								20.1667	0.005781								20.1667	0.007657								20.1667	0.008397
20.1833	0.001146								20.1833	0.001613								20.1833	0.003314								20.1833	0.005429								20.1833	0.007417								20.1833	0.00828
20.2	0.000653								20.2	0.001438								20.2	0.002734								20.2	0.004717								20.2	0.006317								20.2	0.008383
20.2167	0.000481								20.2167	0.001835								20.2167	0.002211								20.2167	0.004185								20.2167	0.006067								20.2167	0.008165
20.2333	0.000548								20.2333	0.001712								20.2333	0.001689								20.2333	0.005053								20.2333	0.007257								20.2333	0.007496
20.25	0.000516								20.25	0.000929								20.25	0.000956								20.25	0.006571								20.25	0.008307								20.25	0.006838
20.2667	0.000543								20.2667	0.000435								20.2667	-8.7e-05								20.2667	0.006979								20.2667	0.008917								20.2667	0.00626
20.2833	0.000791								20.2833	0.000844								20.2833	-0.001269								20.2833	0.007097								20.2833	0.009057								20.2833	0.005691
20.3	0.00106								20.3	0.001784								20.3	-0.002317								20.3	0.007264								20.3	0.008877								20.3	0.005272
20.3167	0.000749								20.3167	0.001864								20.3167	-0.002995								20.3167	0.007692								20.3167	0.008037								20.3167	0.005033
20.3333	-2.3e-05								20.3333	0.001574								20.3333	-0.003113								20.3333	0.00777								20.3333	0.007778								20.3333	0.004833
20.35	-0.000474								20.35	0.001183								20.35	-0.002701								20.35	0.009398								20.35	0.007988								20.35	0.004544
20.3667	-0.000154								20.3667	0.000905								20.3667	-0.002055								20.3667	0.010406								20.3667	0.008248								20.3667	0.003914
20.3833	0.000236								20.3833	0.000977								20.3833	-0.001448								20.3833	0.012013								20.3833	0.008238								20.3833	0.003333
20.4	0.000696								20.4	0.001068								20.4	-0.001191								20.4	0.013311								20.4	0.007588								20.4	0.003073
20.4167	0.000955								20.4167	0.00051								20.4167	-0.001335								20.4167	0.014358								20.4167	0.007218								20.4167	0.003022
20.4333	0.001136								20.4333	-0.000198								20.4333	-0.001536								20.4333	0.014466								20.4333	0.007118								20.4333	0.002962
20.45	0.000977								20.45	-0.000836								20.45	-0.001885								20.45	0.014083								20.45	0.006368								20.45	0.00303
20.4667	0.000808								20.4667	-0.000773								20.4667	-0.002223								20.4667	0.015151								20.4667	0.005328								20.4667	0.003029
20.4833	0.000709								20.4833	-0.000521								20.4833	-0.002181								20.4833	0.018868								20.4833	0.004668								20.4833	0.002857
20.5	0.000481								20.5	-0.000469								20.5	-0.00157								20.5	0.017295								20.5	0.003748								20.5	0.002615
20.5167	0.000362								20.5167	-0.000577								20.5167	-0.000413								20.5167	0.009972								20.5167	0.003539								20.5167	0.002593
20.5333	0.000415								20.5333	-0.000935								20.5333	0.000764								20.5333	0.003619								20.5333	0.002929								20.5333	0.002371
20.55	0.000297								20.55	-0.001604								20.55	0.001662								20.55	0.003956								20.55	0.002339								20.55	0.001958
20.5667	0.00018								20.5667	-0.002512								20.5667	0.002399								20.5667	0.004373								20.5667	0.002029								20.5667	0.001715
20.5833	0.000213								20.5833	-0.002881								20.5833	0.003146								20.5833	0.00385								20.5833	0.001099								20.5833	0.001472
20.6	0.000316								20.6	-0.00287								20.6	0.004222								20.6	0.004047								20.6	0.000379								20.6	0.001119
20.6167	0.00013								20.6167	-0.0027								20.6167	0.005206								20.6167	0.003763								20.6167	-8.1e-05								20.6167	0.000815
20.6333	-0.000456								20.6333	-0.0023								20.6333	0.00593								20.6333	0.003669								20.6333	-0.000421								20.6333	0.000721
20.65	-0.000403								20.65	-0.002021								20.65	0.006375								20.65	0.004216								20.65	-0.000621								20.65	0.000637
20.6667	0.000111								20.6667	-0.001691								20.6667	0.006459								20.6667	0.004292								20.6667	-0.001061								20.6667	0.000603
20.6833	0.000386								20.6833	-0.001383								20.6833	0.006094								20.6833	0.003858								20.6833	-0.001841								20.6833	0.000709
20.7	0.000181								20.7	-0.001106								20.7	0.005505								20.7	0.003314								20.7	-0.002231								20.7	0.000883
20.7167	-7.4e-05								20.7167	-0.001259								20.7167	0.004715								20.7167	0.00343								20.7167	-0.002331								20.7167	0.000898
20.7333	-0.000289								20.7333	-0.000671								20.7333	0.004246								20.7333	0.003435								20.7333	-0.002121								20.7333	0.000783
20.75	-0.000214								20.75	-0.000284								20.75	0.004086								20.75	0.002951								20.75	-0.001811								20.75	0.000538
20.7667	-7.8e-05								20.7667	-0.000779								20.7667	0.00359								20.7667	0.002556								20.7667	-0.001761								20.7667	0.000242
20.7833	5.9e-05								20.7833	-0.000805								20.7833	0.003014								20.7833	0.001952								20.7833	-0.001981								20.7833	-0.000104
20.8	-1.5e-05								20.8	-0.00073								20.8	0.002599								20.8	0.001417								20.8	-0.002171								20.8	-0.000361
20.8167	-0.000139								20.8167	-0.000656								20.8167	0.002003								20.8167	0.001142								20.8167	-0.002651								20.8167	-0.000387
20.8333	-6.3e-05								20.8333	-0.000612								20.8333	0.000779								20.8333	0.000457								20.8333	-0.003192								20.8333	-0.000604
20.85	0.000175								20.85	-0.00067								20.85	-0.000896								20.85	0.000121								20.85	-0.002762								20.85	-0.001051
20.8667	0.000342								20.8667	-0.000448								20.8667	-0.002832								20.8667	-0.000195								20.8667	-0.002132								20.8667	-0.001329
20.8833	0.000559								20.8833	4.4e-05								20.8833	-0.004367								20.8833	-0.000441								20.8833	-0.001642								20.8833	-0.001337
20.9	0.000346								20.9	-0.000224								20.9	-0.005682								20.9	-0.001286								20.9	-0.001072								20.9	-0.001104
20.9167	0.000564								20.9167	-0.000584								20.9167	-0.007005								20.9167	-0.002542								20.9167	-0.000592								20.9167	-0.001003
20.9333	0.000452								20.9333	-0.001014								20.9333	-0.008754								20.9333	-0.003519								20.9333	0.000457								20.9333	-0.001612
20.95	0.0007								20.95	-0.001605								20.95	-0.010553								20.95	-0.003836								20.95	0.000577								20.95	-0.002561
20.9667	0.000878								20.9667	-0.001576								20.9667	-0.012602								20.9667	-0.004733								20.9667	0.000597								20.9667	-0.00321
20.9833	-0.001804								20.9833	-0.000367								20.9833	-0.01385								20.9833	-0.00571								20.9833	0.001407								20.9833	-0.004069
21	-0.001935								21	-0.000949								21	-0.014087								21	-0.004137								21	0.003346								21	-0.004619
21.0167	-0.000656								21.0167	-0.000893								21.0167	-0.014451								21.0167	-0.003045								21.0167	0.002316								21.0167	-0.006219
21.0333	9.3e-05								21.0333	0.000784								21.0333	-0.012736								21.0333	-0.007503								21.0333	0.004336								21.0333	-0.001779
21.05	0.031062								21.05	0.00589								21.05	-0.00361								21.05	0.005069								21.05	0.010955								21.05	0.00189
21.0667	0.10705								21.0667	0.012207								21.0667	0.016456								21.0667	0.042031								21.0667	0.041195								21.0667	-0.00092
21.0833	0.18569								21.0833	0.018322								21.0833	0.039573								21.0833	0.083112								21.0833	0.084215								21.0833	-0.001991
21.1	0.251689								21.1	0.022166								21.1	0.057252								21.1	0.113193								21.1	0.124404								21.1	0.000537
21.1167	0.269559								21.1167	0.023771								21.1167	0.067631								21.1167	0.135554								21.1167	0.150374								21.1167	-0.000155
21.1333	0.226728								21.1333	0.023375								21.1333	0.06996								21.1333	0.139075								21.1333	0.149173								21.1333	6.4e-05
21.15	0.179158								21.15	0.025739								21.15	0.067788								21.15	0.130936								21.15	0.141673								21.15	0.007532
21.1667	0.139108								21.1667	0.027032								21.1667	0.066189								21.1667	0.125566								21.1667	0.136792								21.1667	0.01596
21.1833	0.113528								21.1833	0.027524								21.1833	0.065669								21.1833	0.119216								21.1833	0.134672								21.1833	0.021657
21.2	0.098808								21.2	0.027726								21.2	0.06793								21.2	0.116016								21.2	0.132931								21.2	0.025084
21.2167	0.091807								21.2167	0.027159								21.2167	0.071371								21.2167	0.116676								21.2167	0.129461								21.2167	0.026972
21.2333	0.086637								21.2333	0.026781								21.2333	0.074382								21.2333	0.118176								21.2333	0.12664								21.2333	0.027459
21.25	0.080847								21.25	0.026402								21.25	0.074733								21.25	0.114705								21.25	0.12415								21.25	0.027546
21.2667	0.076668								21.2667	0.025502								21.2667	0.074794								21.2667	0.102664								21.2667	0.122449								21.2667	0.028452
21.2833	0.073198								21.2833	0.024283								21.2833	0.073466								21.2833	0.092823								21.2833	0.119718								21.2833	0.030318
21.3	0.070238								21.3	0.022883								21.3	0.070607								21.3	0.085552								21.3	0.115588								21.3	0.031935
21.3167	0.066948								21.3167	0.021914								21.3167	0.066738								21.3167	0.08								21.3167	0.111777								21.3167	0.032551
21.3333	0.063238								21.3333	0.021213								21.3333	0.062389								21.3333	0.077058								21.3333	0.106786								21.3333	0.032707
21.35	0.060198								21.35	0.020622								21.35	0.05761								21.35	0.073826								21.35	0.101866								21.35	0.032812
21.3667	0.057088								21.3667	0.020251								21.3667	0.052991								21.3667	0.070014								21.3667	0.097825								21.3667	0.032598
21.3833	0.054739								21.3833	0.01998								21.3833	0.048691								21.3833	0.066792								21.3833	0.092694								21.3833	0.032184
21.4	0.052449								21.4	0.019029								21.4	0.045221								21.4	0.06396								21.4	0.087763								21.4	0.031559
21.4167	0.049819								21.4167	0.018197								21.4167	0.04253								21.4167	0.060637								21.4167	0.084382								21.4167	0.030894
21.4333	0.047359								21.4333	0.017695								21.4333	0.040499								21.4333	0.057614								21.4333	0.080672								21.4333	0.030349
21.45	0.045169								21.45	0.016733								21.45	0.038788								21.45	0.054851								21.45	0.076731								21.45	0.029744
21.4667	0.043329								21.4667	0.015441								21.4667	0.036837								21.4667	0.051588								21.4667	0.07358								21.4667	0.029539
21.4833	0.041418								21.4833	0.014528								21.4833	0.034874								21.4833	0.047985								21.4833	0.069749								21.4833	0.029623
21.5	0.039178								21.5	0.013785								21.5	0.03318								21.5	0.045061								21.5	0.066258								21.5	0.029358
21.5167	0.037078								21.5167	0.012952								21.5167	0.031606								21.5167	0.042347								21.5167	0.063507								21.5167	0.028952
21.5333	0.035097								21.5333	0.012199								21.5333	0.029952								21.5333	0.039864								21.5333	0.060996								21.5333	0.028386
21.55	0.033667								21.55	0.011636								21.55	0.028398								21.55	0.0373								21.55	0.059095								21.55	0.027961
21.5667	0.032086								21.5667	0.011012								21.5667	0.02696								21.5667	0.035525								21.5667	0.057364								21.5667	0.027335
21.5833	0.030345								21.5833	0.010938								21.5833	0.025512								21.5833	0.033071								21.5833	0.054983								21.5833	0.026239
21.6	0.028774								21.6	0.010485								21.6	0.023824								21.6	0.031346								21.6	0.052672								21.6	0.025133
21.6167	0.027323								21.6167	0.010171								21.6167	0.022035								21.6167	0.029302								21.6167	0.050541								21.6167	0.024417
21.6333	0.025623								21.6333	0.009687								21.6333	0.020057								21.6333	0.027267								21.6333	0.04824								21.6333	0.023511
21.65	0.023981								21.65	0.008733								21.65	0.018073								21.65	0.025192								21.65	0.046069								21.65	0.022655
21.6667	0.022559								21.6667	0.008119								21.6667	0.016249								21.6667	0.024466								21.6667	0.044268								21.6667	0.021978
21.6833	0.020918								21.6833	0.007764								21.6833	0.015105								21.6833	0.023951								21.6833	0.042666								21.6833	0.021162
21.7	0.019146								21.7	0.00739								21.7	0.014491								21.7	0.023676								21.7	0.040955								21.7	0.020686
21.7167	0.017564								21.7167	0.006826								21.7167	0.014206								21.7167	0.02357								21.7167	0.039194								21.7167	0.020459
21.7333	0.016402								21.7333	0.006242								21.7333	0.013835								21.7333	0.023024								21.7333	0.037943								21.7333	0.020143
21.75	0.015739								21.75	0.005437								21.75	0.013515								21.75	0.022268								21.75	0.036561								21.75	0.019596
21.7667	0.015166								21.7667	0.004923								21.7667	0.013224								21.7667	0.021142								21.7667	0.03452								21.7667	0.01875
21.7833	0.014264								21.7833	0.004788								21.7833	0.013074								21.7833	0.019556								21.7833	0.032569								21.7833	0.017764
21.8	0.013471								21.8	0.004474								21.8	0.01275								21.8	0.01776								21.8	0.031347								21.8	0.016957
21.8167	0.013097								21.8167	0.0039								21.8167	0.012241								21.8167	0.016453								21.8167	0.030016								21.8167	0.016271
21.8333	0.012704								21.8333	0.003365								21.8333	0.011402								21.8333	0.015836								21.8333	0.028344								21.8333	0.015424
21.85	0.01217								21.85	0.003131								21.85	0.010614								21.85	0.01575								21.85	0.026293								21.85	0.014598
21.8667	0.011326								21.8667	0.002997								21.8667	0.010205								21.8667	0.015273								21.8667	0.024582								21.8667	0.013721
21.8833	0.010392								21.8833	0.002693								21.8833	0.009871								21.8833	0.014356								21.8833	0.02367								21.8833	0.013155
21.9	0.009337								21.9	0.002079								21.9	0.009593								21.9	0.013218								21.9	0.023089								21.9	0.012548
21.9167	0.008602								21.9167	0.001555								21.9167	0.009835								21.9167	0.012151								21.9167	0.022237								21.9167	0.011802
21.9333	0.007997								21.9333	0.001591								21.9333	0.010477								21.9333	0.012754								21.9333	0.021605								21.9333	0.011226
21.95	0.007582								21.95	0.001787								21.95	0.011129								21.95	0.011446								21.95	0.020614								21.95	0.010739
21.9667	0.007166								21.9667	0.001533								21.9667	0.011813								21.9667	0.010159								21.9667	0.019982								21.9667	0.010223
21.9833	0.006559								21.9833	0.00113								21.9833	0.012855								21.9833	0.009021								21.9833	0.019151								21.9833	0.009747
22	0.006183								22	0.000866								22	0.014047								22	0.007523								22	0.018329								22	0.009491
22.0167	0.005926								22.0167	0.000393								22.0167	0.014708								22.0167	0.008205								22.0167	0.017437								22.0167	0.009325
22.0333	0.00555								22.0333	-0.000371								22.0333	0.01493								22.0333	0.009867								22.0333	0.016835								22.0333	0.008918
22.05	0.005042								22.05	-3e-06								22.05	0.01493								22.05	0.008458								22.05	0.016694								22.05	0.008343
22.0667	0.004794								22.0667	0.000404								22.0667	0.01485								22.0667	0.00665								22.0667	0.016862								22.0667	0.007677
22.0833	0.004385								22.0833	0.000441								22.0833	0.0146								22.0833	0.006152								22.0833	0.01699								22.0833	0.007271
22.1	0.003547								22.1	0.000179								22.1	0.01409								22.1	0.006163								22.1	0.016788								22.1	0.007145
22.1167	0.003129								22.1167	0.000176								22.1167	0.013257								22.1167	0.006374								22.1167	0.016236								22.1167	0.0073
22.1333	0.002479								22.1333	0.000685								22.1333	0.012424								22.1333	0.006376								22.1333	0.015734								22.1333	0.007254
22.15	0.001529								22.15	0.000633								22.15	0.011951								22.15	0.006227								22.15	0.015212								22.15	0.006859
22.1667	0.000829								22.1667	7.2e-05								22.1667	0.011528								22.1667	0.006638								22.1667	0.01458								22.1667	0.006564
22.1833	0.000479								22.1833	0.00037								22.1833	0.011105								22.1833	0.006539								22.1833	0.014049								22.1833	0.006528
22.2	0.000508								22.2	0.000719								22.2	0.010387								22.2	0.00583								22.2	0.013836								22.2	0.006353
22.2167	0.000406								22.2167	0.000759								22.2167	0.00962								22.2167	0.00531								22.2167	0.013534								22.2167	0.006189
22.2333	4.4e-05								22.2333	0.000839								22.2333	0.008983								22.2333	0.005341								22.2333	0.013582								22.2333	0.006204
22.25	-0.000438								22.25	0.000629								22.25	0.008055								22.25	0.005661								22.25	0.01336								22.25	0.005769
22.2667	-0.00068								22.2667	0.000759								22.2667	0.006818								22.2667	0.005872								22.2667	0.013038								22.2667	0.005715
22.2833	-0.000913								22.2833	0.001309								22.2833	0.005742								22.2833	0.006042								22.2833	0.013036								22.2833	0.00554
22.3	-0.001278								22.3	0.001831								22.3	0.00477								22.3	0.005773								22.3	0.012454								22.3	0.004956
22.3167	-0.001282								22.3167	0.001752								22.3167	0.003777								22.3167	0.005953								22.3167	0.012161								22.3167	0.004332
22.3333	-0.001436								22.3333	0.001914								22.3333	0.002744								22.3333	0.006373								22.3333	0.012069								22.3333	0.004218
22.35	-0.001691								22.35	0.001675								22.35	0.001662								22.35	0.006783								22.35	0.011717								22.35	0.003785
22.3667	-0.002127								22.3667	0.001368								22.3667	0.000316								22.3667	0.006993								22.3667	0.011455								22.3667	0.003161
22.3833	-0.002514								22.3833	0.001221								22.3833	-0.001063								22.3833	0.007013								22.3833	0.010812								22.3833	0.002688
22.4	-0.00305								22.4	0.001344								22.4	-0.002022								22.4	0.006973								22.4	0.00999								22.4	0.002325
22.4167	-0.003307								22.4167	0.001588								22.4167	-0.002521								22.4167	0.007283								22.4167	0.009607								22.4167	0.002132
22.4333	-0.003204								22.4333	0.001941								22.4333	-0.002861								22.4333	0.006993								22.4333	0.009535								22.4333	0.001809
22.45	-0.003403								22.45	0.002296								22.45	-0.002977								22.45	0.006862								22.45	0.009643								22.45	0.001177
22.4667	-0.003632								22.4667	0.002482								22.4667	-0.002664								22.4667	0.006972								22.4667	0.00954								22.4667	0.000775
22.4833	-0.003382								22.4833	0.002067								22.4833	-0.002541								22.4833	0.006601								22.4833	0.009597								22.4833	0.000643
22.5	-0.003181								22.5	0.002152								22.5	-0.002818								22.5	0.006481								22.5	0.009795								22.5	0.000891
22.5167	-0.002941								22.5167	0.002258								22.5167	-0.003467								22.5167	0.00632								22.5167	0.009542								22.5167	0.000849
22.5333	-0.003093								22.5333	0.001616								22.5333	-0.003872								22.5333	0.00604								22.5333	0.00901								22.5333	0.000848
22.55	-0.003265								22.55	0.001233								22.55	-0.003957								22.55	0.005629								22.55	0.008657								22.55	0.000927
22.5667	-0.003057								22.5667	0.001251								22.5667	-0.004082								22.5667	0.005168								22.5667	0.008244								22.5667	0.001166
22.5833	-0.002739								22.5833	0.001229								22.5833	-0.004116								22.5833	0.004777								22.5833	0.007802								22.5833	0.001285
22.6	-0.002703								22.6	0.001437								22.6	-0.003957								22.6	0.004867								22.6	0.007769								22.6	0.001385
22.6167	-0.002438								22.6167	0.001517								22.6167	-0.004068								22.6167	0.005096								22.6167	0.007966								22.6167	0.001445
22.6333	-0.002053								22.6333	0.001537								22.6333	-0.004209								22.6333	0.004855								22.6333	0.007743								22.6333	0.001485
22.65	-0.001797								22.65	0.001986								22.65	-0.003921								22.65	0.004054								22.65	0.0075								22.65	0.001425
22.6667	-0.001542								22.6667	0.001876								22.6667	-0.003492								22.6667	0.002963								22.6667	0.007388								22.6667	0.001306
22.6833	-0.001269								22.6833	0.001827								22.6833	-0.003121								22.6833	0.002162								22.6833	0.007155								22.6833	0.001357
22.7	-0.000816								22.7	0.001768								22.7	-0.002387								22.7	0.001591								22.7	0.006382								22.7	0.001448
22.7167	-0.000534								22.7167	0.00156								22.7167	-0.000622								22.7167	0.00098								22.7167	0.005659								22.7167	0.00165
22.7333	-0.000241								22.7333	0.000871								22.7333	0.001562								22.7333	0.000599								22.7333	0.004936								22.7333	0.001801
22.75	-0.000239								22.75	7.2e-05								22.75	0.003527								22.75	9.7e-05								22.75	0.004473								22.75	0.001713
22.7667	-9.7e-05								22.7667	-0.000636								22.7667	0.004964								22.7667	-0.000664								22.7667	0.003819								22.7667	0.001415
22.7833	0.000343								22.7833	-0.001263								22.7833	0.005667								22.7833	-0.001415								22.7833	0.002606								22.7833	0.001248
22.8	0.001144								22.8	-0.001481								22.8	0.005431								22.8	-0.002196								22.8	0.001803								22.8	0.0009
22.8167	0.001454								22.8167	-0.001659								22.8167	0.004585								22.8167	-0.001837								22.8167	0.0015								22.8167	0.000623
22.8333	0.001325								22.8333	-0.001957								22.8333	0.003609								22.8333	-0.000649								22.8333	0.001687								22.8333	0.000265
22.85	0.000974								22.85	-0.001705								22.85	0.002646								22.85	0.00017								22.85	0.001873								22.85	3.9e-05
22.8667	0.000863								22.8667	-0.001493								22.8667	0.002051								22.8667	0.000219								22.8667	0.00145								22.8667	-0.000338
22.8833	0.001102								22.8833	-0.00092								22.8833	0.002517								22.8833	0.000508								22.8833	0.001187								22.8833	-0.000864
22.9	0.001271								22.9	-0.000998								22.9	0.002853								22.9	0.000156								22.9	0.000233								22.9	-0.001161
22.9167	0.00096								22.9167	-0.002026								22.9167	0.003608								22.9167	0.000725								22.9167	-0.001								22.9167	-0.001527
22.9333	0.000518								22.9333	-0.002425								22.9333	0.003057								22.9333	0.001694								22.9333	-0.001023								22.9333	-0.002123
22.95	0.000846								22.95	-0.002703								22.95	0.001706								22.95	0.001973								22.95	-0.001017								22.95	-0.002639
22.9667	0.002024								22.9667	-0.001482								22.9667	-0.005496								22.9667	0.003632								22.9667	0.0004								22.9667	-0.003655
22.9833	0.001462								22.9833	-0.00069								22.9833	-0.016367								22.9833	0.00657								22.9833	0.002406								22.9833	-0.003671
23	-0.00253								23	0.001031								23	-0.02387								23	0.006899								23	0.002163								23	-0.003107
23.0167	-0.004543								23.0167	0.005262								23.0167	-0.026328								23.0167	0.001378								23.0167	0.001029								23.0167	-0.001882
23.0333	-0.003216								23.0333	0.005383								23.0333	-0.020685								23.0333	-0.007723								23.0333	0.002665								23.0333	-0.000908
23.05	0.026271								23.05	0.000704								23.05	-0.011433								23.05	-0.008464								23.05	0.006672								23.05	-0.001723
23.0667	0.103929								23.0667	0.004014								23.0667	0.00818								23.0667	0.008595								23.0667	0.027528								23.0667	-0.002568
23.0833	0.180995								23.0833	0.006955								23.0833	0.031149								23.0833	0.028905								23.0833	0.054784								23.0833	-0.000814
23.1	0.234582								23.1	0.010155								23.1	0.051335								23.1	0.046604								23.1	0.09178								23.1	0.003782
23.1167	0.245878								23.1167	0.012805								23.1167	0.062842								23.1167	0.059353								23.1167	0.122796								23.1167	0.007097
23.1333	0.208895								23.1333	0.014435								23.1333	0.063138								23.1333	0.061012								23.1333	0.132303								23.1333	0.009792
23.15	0.172561								23.15	0.016535								23.15	0.057474								23.15	0.059081								23.15	0.123909								23.15	0.015377
23.1667	0.140847								23.1667	0.016814								23.1667	0.050947								23.1667	0.059481								23.1667	0.114595								23.1667	0.021532
23.1833	0.115213								23.1833	0.016794								23.1833	0.046088								23.1833	0.06137								23.1833	0.109791								23.1833	0.024947
23.2	0.09963								23.2	0.018723								23.2	0.049969								23.2	0.062019								23.2	0.111257								23.2	0.026683
23.2167	0.090546								23.2167	0.019792								23.2167	0.055059								23.2167	0.062079								23.2167	0.113723								23.2167	0.027538
23.2333	0.083832								23.2333	0.020262								23.2333	0.05233								23.2333	0.061888								23.2333	0.113329								23.2333	0.027804
23.25	0.080397								23.25	0.02048								23.25	0.049007								23.25	0.061458								23.25	0.111805								23.25	0.028239
23.2667	0.076133								23.2667	0.020259								23.2667	0.047643								23.2667	0.061707								23.2667	0.11082								23.2667	0.029795
23.2833	0.072069								23.2833	0.020127								23.2833	0.046039								23.2833	0.061347								23.2833	0.110206								23.2833	0.031261
23.3	0.068555								23.3	0.019676								23.3	0.042854								23.3	0.059887								23.3	0.108862								23.3	0.032097
23.3167	0.0647								23.3167	0.019414								23.3167	0.03838								23.3167	0.057826								23.3167	0.104578								23.3167	0.032372
23.3333	0.060916								23.3333	0.018932								23.3333	0.033231								23.3333	0.055456								23.3333	0.100713								23.3333	0.032238
23.35	0.058062								23.35	0.01827								23.35	0.028143								23.35	0.052896								23.35	0.095969								23.35	0.031974
23.3667	0.055027								23.3667	0.018038								23.3667	0.023334								23.3667	0.050196								23.3667	0.091915								23.3667	0.03156
23.3833	0.051923								23.3833	0.017815								23.3833	0.019716								23.3833	0.047085								23.3833	0.08704								23.3833	0.030976
23.4	0.049468								23.4	0.017403								23.4	0.017786								23.4	0.043565								23.4	0.083666								23.4	0.030662
23.4167	0.047394								23.4167	0.01695								23.4167	0.017353								23.4167	0.041175								23.4167	0.081062								23.4167	0.030559
23.4333	0.0454								23.4333	0.016517								23.4333	0.017531								23.4333	0.038595								23.4333	0.078437								23.4333	0.030235
23.45	0.043256								23.45	0.016154								23.45	0.017908								23.45	0.035255								23.45	0.075432								23.45	0.030021
23.4667	0.040351								23.4667	0.016121								23.4667	0.018526								23.4667	0.031945								23.4667	0.072108								23.4667	0.029977
23.4833	0.037557								23.4833	0.015798								23.4833	0.019371								23.4833	0.030365								23.4833	0.069033								23.4833	0.029913
23.5	0.035343								23.5	0.014934								23.5	0.020285								23.5	0.030476								23.5	0.065669								23.5	0.02989
23.5167	0.033459								23.5167	0.01433								23.5167	0.020899								23.5167	0.028466								23.5167	0.063124								23.5167	0.029646
23.5333	0.031455								23.5333	0.013766								23.5333	0.020973								23.5333	0.028246								23.5333	0.060579								23.5333	0.029402
23.55	0.029471								23.55	0.013733								23.55	0.020897								23.55	0.031866								23.55	0.058635								23.55	0.029269
23.5667	0.027747								23.5667	0.013678								23.5667	0.020509								23.5667	0.031677								23.5667	0.05694								23.5667	0.028575
23.5833	0.026214								23.5833	0.013184								23.5833	0.01965								23.5833	0.029717								23.5833	0.055195								23.5833	0.028041
23.6	0.02491								23.6	0.013139								23.6	0.018561								23.6	0.030317								23.6	0.05309								23.6	0.027398
23.6167	0.023747								23.6167	0.012995								23.6167	0.017412								23.6167	0.025478								23.6167	0.050745								23.6167	0.026734
23.6333	0.022383								23.6333	0.01201								23.6333	0.016243								23.6333	0.020178								23.6333	0.04875								23.6333	0.02587
23.65	0.02071								23.65	0.011265								23.65	0.015412								23.65	0.016129								23.65	0.046515								23.65	0.025147
23.6667	0.018987								23.6667	0.01095								23.6667	0.01458								23.6667	0.0148								23.6667	0.04433								23.6667	0.024463
23.6833	0.017504								23.6833	0.010794								23.6833	0.013879								23.6833	0.01536								23.6833	0.042175								23.6833	0.0236
23.7	0.016502								23.7	0.010349								23.7	0.013447								23.7	0.017631								23.7	0.04016								23.7	0.023016
23.7167	0.015259								23.7167	0.009204								23.7167	0.012686								23.7167	0.018622								23.7167	0.038485								23.7167	0.022122
23.7333	0.013837								23.7333	0.009018								23.7333	0.011772								23.7333	0.017382								23.7333	0.03702								23.7333	0.021489
23.75	0.012495								23.75	0.008971								23.75	0.010749								23.75	0.017713								23.75	0.035725								23.75	0.020865
23.7667	0.011062								23.7667	0.008405								23.7667	0.009756								23.7667	0.020274								23.7667	0.0345								23.7667	0.020191
23.7833	0.00975								23.7833	0.007859								23.7833	0.008972								23.7833	0.023235								23.7833	0.033114								23.7833	0.019038
23.8	0.009009								23.8	0.007463								23.8	0.008248								23.8	0.025316								23.8	0.031089								23.8	0.017994
23.8167	0.008308								23.8167	0.006856								23.8167	0.007373								23.8167	0.028607								23.8167	0.029614								23.8167	0.0171
23.8333	0.007307								23.8333	0.006279								23.8333	0.006289								23.8333	0.031198								23.8333	0.028398								23.8333	0.016526
23.85	0.006435								23.85	0.005762								23.85	0.005404								23.85	0.02979								23.85	0.026733								23.85	0.015942
23.8667	0.005754								23.8667	0.005395								23.8667	0.004859								23.8667	0.027521								23.8667	0.025178								23.8667	0.015529
23.8833	0.005254								23.8833	0.005168								23.8833	0.004243								23.8833	0.015112								23.8833	0.023612								23.8833	0.015135
23.9	0.004594								23.9	0.004841								23.9	0.003388								23.9	0.000743								23.9	0.022267								23.9	0.014641
23.9167	0.004014								23.9167	0.004583								23.9167	0.002472								23.9167	-0.004235								23.9167	0.021261								23.9167	0.014177
23.9333	0.003474								23.9333	0.004585								23.9333	0.001816								23.9333	-0.002164								23.9333	0.020725								23.9333	0.013703
23.95	0.002764								23.95	0.004928								23.95	0.0016								23.95	-0.000982								23.95	0.01952								23.95	0.013019
23.9667	0.002146								23.9667	0.004819								23.9667	0.001514								23.9667	0.000819								23.9667	0.018734								23.9667	0.012424
23.9833	0.001847								23.9833	0.004591								23.9833	0.001318								23.9833	0.003441								23.9833	0.018289								23.9833	0.01176
24	0.001629								24	0.004272								24	0.001021								24	0.004512								24	0.017693								24	0.011286
24.0167	0.00132								24.0167	0.004294								24.0167	0.000495								24.0167	0.006374								24.0167	0.017027								24.0167	0.010812
24.0333	0.000972								24.0333	0.004425								24.0333	-0.000261								24.0333	0.008096								24.0333	0.016381								24.0333	0.010167
24.05	0.000755								24.05	0.004456								24.05	-0.000777								24.05	0.010788								24.05	0.015886								24.05	0.009563
24.0667	0.000538								24.0667	0.004467								24.0667	-0.001104								24.0667	0.011389								24.0667	0.01521								24.0667	0.008878
24.0833	0.000541								24.0833	0.004548								24.0833	-0.00142								24.0833	0.002611								24.0833	0.014464								24.0833	0.008244
24.1	0.000644								24.1	0.004539								24.1	-0.001806								24.1	-0.006037								24.1	0.014028								24.1	0.007649
24.1167	0.000897								24.1167	0.004429								24.1167	-0.002062								24.1167	-0.008665								24.1167	0.013522								24.1167	0.007275
24.1333	0.000962								24.1333	0.004379								24.1333	-0.002128								24.1333	-0.007993								24.1333	0.012996								24.1333	0.00704
24.15	0.000727								24.15	0.004359								24.15	-0.002043								24.15	-0.00347								24.15	0.01258								24.15	0.006615
24.1667	0.000752								24.1667	0.003999								24.1667	-0.002069								24.1667	0.004222								24.1667	0.012404								24.1667	0.00608
24.1833	0.000667								24.1833	0.003559								24.1833	-0.002274								24.1833	0.013374								24.1833	0.012068								24.1833	0.005495
24.2	0.000622								24.2	0.003419								24.2	-0.002429								24.2	0.009136								24.2	0.011472								24.2	0.00503
24.2167	0.000279								24.2167	0.003518								24.2167	-0.002402								24.2167	0.007079								24.2167	0.011005								24.2167	0.004305
24.2333	0.000156								24.2333	0.003627								24.2333	-0.002146								24.2333	0.008601								24.2333	0.010469								24.2333	0.003639
24.25	0.000362								24.25	0.003546								24.25	-0.001789								24.25	0.007104								24.25	0.010073								24.25	0.003304
24.2667	0.000619								24.2667	0.003305								24.2667	-0.001392								24.2667	0.009006								24.2667	0.009507								24.2667	0.003078
24.2833	0.000967								24.2833	0.003044								24.2833	-0.001364								24.2833	0.009389								24.2833	0.008811								24.2833	0.002733
24.3	0.001126								24.3	0.003082								24.3	-0.001343								24.3	0.011451								24.3	0.008344								24.3	0.002437
24.3167	0.001065								24.3167	0.002671								24.3167	-0.000992								24.3167	0.010454								24.3167	0.007968								24.3167	0.002431
24.3333	0.000974								24.3333	0.002229								24.3333	-0.000471								24.3333	0.007047								24.3333	0.007561								24.3333	0.002415
24.35	0.001133								24.35	0.001827								24.35	4e-05								24.35	-0.001581								24.35	0.007435								24.35	0.002169
24.3667	0.001163								24.3667	0.001205								24.3667	0.000465								24.3667	-0.009698								24.3667	0.007168								24.3667	0.002213
24.3833	0.001024								24.3833	0.001103								24.3833	0.000693								24.3833	-0.010115								24.3833	0.006602								24.3833	0.002377
24.4	0.000985								24.4	0.00129								24.4	0.000651								24.4	-0.005972								24.4	0.006505								24.4	0.00222
24.4167	0.000537								24.4167	0.000948								24.4167	0.000479								24.4167	-0.003029								24.4167	0.006549								24.4167	0.002124
24.4333	0.000328								24.4333	0.000545								24.4333	0.000437								24.4333	-0.001476								24.4333	0.006222								24.4333	0.002077
24.45	0.000201								24.45	0.000702								24.45	0.000573								24.45	-0.002042								24.45	0.005725								24.45	0.00194
24.4667	0.000344								24.4667	0.000759								24.4667	0.001041								24.4667	-0.001649								24.4667	0.005169								24.4667	0.001643
24.4833	0.000847								24.4833	0.000826								24.4833	0.001499								24.4833	-6e-06								24.4833	0.004542								24.4833	0.001506
24.5	0.00119								24.5	0.001462								24.5	0.002066								24.5	0.000738								24.5	0.003885								24.5	0.001329
24.5167	0.001254								24.5167	0.001879								24.5167	0.002684								24.5167	0.001051								24.5167	0.003519								24.5167	0.001082
24.5333	0.001199								24.5333	0.001645								24.5333	0.002754								24.5333	0.001915								24.5333	0.003282								24.5333	0.001064
24.55	0.001444								24.55	0.001211								24.55	0.002714								24.55	0.001728								24.55	0.002925								24.55	0.001316
24.5667	0.00186								24.5667	0.001467								24.5667	0.002503								24.5667	0.001762								24.5667	0.002638								24.5667	0.001459
24.5833	0.001815								24.5833	0.001792								24.5833	0.002273								24.5833	0.001236								24.5833	0.002111								24.5833	0.001391
24.6	0.001171								24.6	0.002168								24.6	0.001886								24.6	0.000489								24.6	0.002004								24.6	0.001153
24.6167	0.000358								24.6167	0.002523								24.6167	0.001619								24.6167	-0.000287								24.6167	0.001757								24.6167	0.000945
24.6333	-0.000115								24.6333	0.002698								24.6333	0.001463								24.6333	-0.000503								24.6333	0.00162								24.6333	0.000866
24.65	-0.000418								24.65	0.002663								24.65	0.001376								24.65	-0.000839								24.65	0.001333								24.65	0.000587
24.6667	-0.000621								24.6667	0.002378								24.6667	0.00152								24.6667	-0.001005								24.6667	0.000886								24.6667	0.000329
24.6833	-0.000914								24.6833	0.001923								24.6833	0.001269								24.6833	-0.000731								24.6833	0.000549								24.6833	0.00033
24.7	-0.001016								24.7	0.001397								24.7	0.001107								24.7	-0.001547								24.7	0.000221								24.7	-0.000229
24.7167	-0.001137								24.7167	0.001271								24.7167	0.001015								24.7167	-0.002533								24.7167	-0.000146								24.7167	-0.000569
24.7333	-0.001089								24.7333	0.001616								24.7333	0.001153								24.7333	-0.003218								24.7333	-0.000693								24.7333	-0.000608
24.75	-0.000941								24.75	0.00178								24.75	0.001281								24.75	-0.003444								24.75	-0.00136								24.75	-0.000757
24.7667	-0.000842								24.7667	0.001884								24.7667	0.001338								24.7667	-0.00407								24.7667	-0.001708								24.7667	-0.000707
24.7833	-0.000653								24.7833	0.001647								24.7833	0.001251								24.7833	-0.004065								24.7833	-0.001915								24.7833	-0.000507
24.8	-0.000483								24.8	0.00171								24.8	0.000924								24.8	-0.00434								24.8	-0.001922								24.8	-0.000357
24.8167	-0.000554								24.8167	0.001794								24.8167	0.000547								24.8167	-0.003986								24.8167	-0.00172								24.8167	-0.000238
24.8333	-0.000845								24.8333	0.001287								24.8333	0.00028								24.8333	-0.003011								24.8333	-0.001387								24.8333	-0.000328
24.85	-0.000905								24.85	0.00087								24.85	6.5e-05								24.85	-0.002687								24.85	-0.001115								24.85	-0.000249
24.8667	-0.000895								24.8667	-8e-06								24.8667	0.000423								24.8667	-0.002902								24.8667	-0.000892								24.8667	-0.0004
24.8833	-0.001255								24.8833	-0.000535								24.8833	0.000971								24.8833	-0.002497								24.8833	-0.00082								24.8833	-0.000831
24.9	-0.001485								24.9	-0.000562								24.9	0.001819								24.9	-0.002432								24.9	-0.000888								24.9	-0.000692
24.9167	-0.000745								24.9167	-0.00086								24.9167	0.002467								24.9167	-0.001877								24.9167	-0.001155								24.9167	-0.000433
24.9333	6.6e-05								24.9333	-0.000588								24.9333	0.001619								24.9333	-0.000242								24.9333	-0.001303								24.9333	-0.000395
24.95	0.000326								24.95	0.000674								24.95	0.001272								24.95	0.001954								24.95	-0.001511								24.95	-0.000187
24.9667	0.000797								24.9667	0.000655								24.9667	0.001154								24.9667	0.003719								24.9667	-0.000928								24.9667	1.1e-05
24.9833	0.001597								24.9833	-0.000353								24.9833	0.002077								24.9833	0.005744								24.9833	0.000184								24.9833	-0.000451
25	-0.000472								25	-0.001091								25	0.004202								25	0.010689								25	0.001356								25	-0.001253
25.0167	-0.003071								25.0167	-0.00285								25.0167	0.005848								25.0167	0.010645								25.0167	-0.000342								25.0167	-0.000736
25.0333	-0.00299								25.0333	0.000951								25.0333	0.004685								25.0333	0.005961								25.0333	-0.00351								25.0333	-0.000618
25.05	0.018462								25.05	0.003142								25.05	0.000181								25.05	0.009667								25.05	0.004842								25.05	-0.000461
25.0667	0.083213								25.0667	0.006922								25.0667	0.007838								25.0667	0.015222								25.0667	0.028925								25.0667	-0.003064
25.0833	0.147224								25.0833	0.011233								25.0833	0.024109								25.0833	0.024838								25.0833	0.059517								25.0833	-0.004867
25.1	0.200986								25.1	0.013753								25.1	0.036648								25.1	0.033234								25.1	0.083519								25.1	-0.005151
25.1167	0.222278								25.1167	0.015574								25.1167	0.045437								25.1167	0.043501								25.1167	0.110001								25.1167	-0.007284
25.1333	0.197659								25.1333	0.016174								25.1333	0.049917								25.1333	0.044767								25.1333	0.116853								25.1333	-0.005418
25.15	0.159481								25.15	0.016644								25.15	0.050666								25.15	0.043393								25.15	0.110715								25.15	0.006259
25.1667	0.125813								25.1667	0.017274								25.1667	0.050912								25.1667	0.041139								25.1667	0.109976								25.1667	0.017325
25.1833	0.094255								25.1833	0.017473								25.1833	0.050883								25.1833	0.037676								25.1833	0.110158								25.1833	0.023471
25.2	0.077508								25.2	0.017973								25.2	0.051914								25.2	0.035363								25.2	0.11017								25.2	0.025526
25.2167	0.0701								25.2167	0.018802								25.2167	0.054056								25.2167	0.033199								25.2167	0.110052								25.2167	0.025782
25.2333	0.068112								25.2333	0.019762								25.2333	0.056377								25.2333	0.031336								25.2333	0.109434								25.2333	0.026838
25.25	0.065545								25.25	0.020591								25.25	0.058076								25.25	0.028373								25.25	0.108636								25.25	0.027933
25.2667	0.062397								25.2667	0.020909								25.2667	0.058878								25.2667	0.02533								25.2667	0.108007								25.2667	0.027788
25.2833	0.06057								25.2833	0.021078								25.2833	0.05806								25.2833	0.026017								25.2833	0.106459								25.2833	0.027823
25.3	0.058613								25.3	0.020817								25.3	0.055773								25.3	0.034695								25.3	0.105111								25.3	0.028258
25.3167	0.056085								25.3167	0.020536								25.3167	0.052805								25.3167	0.039802								25.3167	0.103763								25.3167	0.029353
25.3333	0.053378								25.3333	0.020414								25.3333	0.049656								25.3333	0.03685								25.3333	0.100184								25.3333	0.029738
25.35	0.050751								25.35	0.020242								25.35	0.046428								25.35	0.035847								25.35	0.094636								25.35	0.029882
25.3667	0.048564								25.3667	0.0199								25.3667	0.043111								25.3667	0.034945								25.3667	0.090768								25.3667	0.029457
25.3833	0.047097								25.3833	0.019878								25.3833	0.039923								25.3833	0.036133								25.3833	0.088359								25.3833	0.029431
25.4	0.045741								25.4	0.019936								25.4	0.037216								25.4	0.036331								25.4	0.084631								25.4	0.029496
25.4167	0.044264								25.4167	0.019854								25.4167	0.034987								25.4167	0.035589								25.4167	0.080233								25.4167	0.029699
25.4333	0.042357								25.4333	0.019751								25.4333	0.033358								25.4333	0.034827								25.4333	0.076804								25.4333	0.029883
25.45	0.040291								25.45	0.019199								25.45	0.03193								25.45	0.034096								25.45	0.074326								25.45	0.029887
25.4667	0.038464								25.4667	0.018396								25.4667	0.030271								25.4667	0.034584								25.4667	0.071018								25.4667	0.029491
25.4833	0.036917								25.4833	0.017963								25.4833	0.028425								25.4833	0.035142								25.4833	0.067789								25.4833	0.028995
25.5	0.035421								25.5	0.01775								25.5	0.026734								25.5	0.035201								25.5	0.065451								25.5	0.028868
25.5167	0.033815								25.5167	0.017717								25.5167	0.025113								25.5167	0.03148								25.5167	0.063742								25.5167	0.028602
25.5333	0.031788								25.5333	0.017464								25.5333	0.023562								25.5333	0.026929								25.5333	0.061864								25.5333	0.028605
25.55	0.029762								25.55	0.016861								25.55	0.021912								25.55	0.013878								25.55	0.059725								25.55	0.028378
25.5667	0.028236								25.5667	0.016147								25.5667	0.020225								25.5667	0.006318								25.5667	0.057477								25.5667	0.028011
25.5833	0.02707								25.5833	0.015674								25.5833	0.018971								25.5833	0.008827								25.5833	0.054879								25.5833	0.027644
25.6	0.025854								25.6	0.01526								25.6	0.017957								25.6	0.010987								25.6	0.05247								25.6	0.026937
25.6167	0.024568								25.6167	0.014376								25.6167	0.017344								25.6167	0.012346								25.6167	0.050452								25.6167	0.0259
25.6333	0.023562								25.6333	0.013753								25.6333	0.01679								25.6333	0.013136								25.6333	0.048893								25.6333	0.024903
25.65	0.022536								25.65	0.013138								25.65	0.016231								25.65	0.013566								25.65	0.047035								25.65	0.024086
25.6667	0.02117								25.6667	0.012744								25.6667	0.015503								25.6667	0.014046								25.6667	0.045146								25.6667	0.023618
25.6833	0.019504								25.6833	0.01223								25.6833	0.014686								25.6833	0.013116								25.6833	0.043018								25.6833	0.023201
25.7	0.017728								25.7	0.012076								25.7	0.013908								25.7	0.012127								25.7	0.041129								25.7	0.022463
25.7167	0.016212								25.7167	0.011801								25.7167	0.013271								25.7167	0.011867								25.7167	0.039411								25.7167	0.021856
25.7333	0.014766								25.7333	0.010907								25.7333	0.012328								25.7333	0.012488								25.7333	0.037522								25.7333	0.021278
25.75	0.01358								25.75	0.010172								25.75	0.011466								25.75	0.012199								25.75	0.035424								25.75	0.02062
25.7667	0.012715								25.7667	0.009637								25.7667	0.010694								25.7667	0.01164								25.7667	0.033215								25.7667	0.019672
25.7833	0.012039								25.7833	0.009252								25.7833	0.010211								25.7833	0.010881								25.7833	0.030987								25.7833	0.018804
25.8	0.011353								25.8	0.008657								25.8	0.009919								25.8	0.010422								25.8	0.029049								25.8	0.017836
25.8167	0.010317								25.8167	0.008522								25.8167	0.009671								25.8167	0.009203								25.8167	0.02705								25.8167	0.017188
25.8333	0.009072								25.8333	0.008157								25.8333	0.009563								25.8333	0.008585								25.8333	0.025952								25.8333	0.01685
25.85	0.008306								25.85	0.007632								25.85	0.009435								25.85	0.007417								25.85	0.024883								25.85	0.016202
25.8667	0.00765								25.8667	0.007476								25.8667	0.009227								25.8667	0.006208								25.8667	0.023435								25.8667	0.015373
25.8833	0.007245								25.8833	0.007381								25.8833	0.00894								25.8833	0.00525								25.8833	0.021616								25.8833	0.014685
25.9	0.006739								25.9	0.007155								25.9	0.008455								25.9	0.003773								25.9	0.020358								25.9	0.014297
25.9167	0.005963								25.9167	0.007079								25.9167	0.00772								25.9167	0.002695								25.9167	0.01939								25.9167	0.014138
25.9333	0.005338								25.9333	0.006764								25.9333	0.007026								25.9333	0.001928								25.9333	0.018571								25.9333	0.01414
25.95	0.005202								25.95	0.006128								25.95	0.006451								25.95	0.0011								25.95	0.017563								25.95	0.013861
25.9667	0.004746								25.9667	0.005572								25.9667	0.006607								25.9667	0.000723								25.9667	0.016685								25.9667	0.013433
25.9833	0.003881								25.9833	0.005806								25.9833	0.007005								25.9833	0.000786								25.9833	0.015766								25.9833	0.012954
26	0.003265								26	0.005739								26	0.007082								26	0.002179								26	0.015048								26	0.012315
26.0167	0.003299								26.0167	0.005413								26.0167	0.00677								26.0167	0.002043								26.0167	0.01436								26.0167	0.011637
26.0333	0.003674								26.0333	0.004937								26.0333	0.006117								26.0333	0.001396								26.0333	0.013561								26.0333	0.011088
26.05	0.003838								26.05	0.004671								26.05	0.005386								26.05	0.00125								26.05	0.012703								26.05	0.010449
26.0667	0.003672								26.0667	0.004864								26.0667	0.005035								26.0667	0.000954								26.0667	0.011965								26.0667	0.00979
26.0833	0.003086								26.0833	0.004847								26.0833	0.004454								26.0833	0.001998								26.0833	0.011617								26.0833	0.009391
26.1	0.002361								26.1	0.005111								26.1	0.003823								26.1	0.003842								26.1	0.011388								26.1	0.009423
26.1167	0.001695								26.1167	0.004944								26.1167	0.003061								26.1167	0.006226								26.1167	0.01105								26.1167	0.009444
26.1333	0.001239								26.1333	0.004607								26.1333	0.002861								26.1333	0.006601								26.1333	0.010582								26.1333	0.009325
26.15	0.000893								26.15	0.00425								26.15	0.00326								26.15	0.006505								26.15	0.010054								26.15	0.008786
26.1667	0.000877								26.1667	0.003833								26.1667	0.003469								26.1667	0.00691								26.1667	0.009656								26.1667	0.008417
26.1833	0.000801								26.1833	0.003586								26.1833	0.003298								26.1833	0.006345								26.1833	0.009338								26.1833	0.008208
26.2	0.000626								26.2	0.003509								26.2	0.003108								26.2	0.00647								26.2	0.00888								26.2	0.008089
26.2167	0.00029								26.2167	0.003402								26.2167	0.002836								26.2167	0.006776								26.2167	0.008222								26.2167	0.00799
26.2333	-8.6e-05								26.2333	0.003634								26.2333	0.002165								26.2333	0.007002								26.2333	0.007624								26.2333	0.007661
26.25	-0.000582								26.25	0.003527								26.25	0.001384								26.25	0.006977								26.25	0.007305								26.25	0.007082
26.2667	-0.001158								26.2667	0.00376								26.2667	0.000363								26.2667	0.005723								26.2667	0.007447								26.2667	0.006523
26.2833	-0.001605								26.2833	0.004032								26.2833	-0.000769								26.2833	0.005079								26.2833	0.00723								26.2833	0.006134
26.3	-0.001701								26.3	0.004085								26.3	-0.002142								26.3	0.004356								26.3	0.006852								26.3	0.005955
26.3167	-0.001447								26.3167	0.004137								26.3167	-0.003485								26.3167	0.002513								26.3167	0.006864								26.3167	0.005816
26.3333	-0.001133								26.3333	0.004409								26.3333	-0.004068								26.3333	0.001339								26.3333	0.006846								26.3333	0.005697
26.35	-0.001199								26.35	0.004632								26.35	-0.00411								26.35	0.000896								26.35	0.006678								26.35	0.005408
26.3667	-0.001536								26.3667	0.004874								26.3667	-0.004034								26.3667	-0.000467								26.3667	0.00692								26.3667	0.005169
26.3833	-0.002192								26.3833	0.004876								26.3833	-0.00393								26.3833	-0.00139								26.3833	0.006632								26.3833	0.00505
26.4	-0.002659								26.4	0.004498								26.4	-0.004025								26.4	-0.001792								26.4	0.006075								26.4	0.004831
26.4167	-0.002775								26.4167	0.00433								26.4167	-0.004								26.4167	-0.003644								26.4167	0.006167								26.4167	0.004492
26.4333	-0.002802								26.4333	0.004732								26.4333	-0.003985								26.4333	-0.006097								26.4333	0.006079								26.4333	0.004023
26.45	-0.002869								26.45	0.005084								26.45	-0.003983								26.45	-0.009739								26.45	0.005552								26.45	0.003554
26.4667	-0.003095								26.4667	0.005405								26.4667	-0.004542								26.4667	-0.00784								26.4667	0.005314								26.4667	0.003245
26.4833	-0.003022								26.4833	0.005397								26.4833	-0.00567								26.4833	0.000889								26.4833	0.005067								26.4833	0.003046
26.5	-0.002909								26.5	0.005639								26.5	-0.007079								26.5	0.012067								26.5	0.005109								26.5	0.002737
26.5167	-0.002846								26.5167	0.005951								26.5167	-0.008198								26.5167	0.018656								26.5167	0.005132								26.5167	0.002468
26.5333	-0.002573								26.5333	0.005972								26.5333	-0.00918								26.5333	0.016185								26.5333	0.005394								26.5333	0.002289
26.55	-0.00217								26.55	0.005634								26.55	-0.009773								26.55	0.005815								26.55	0.005907								26.55	0.00208
26.5667	-0.001637								26.5667	0.004965								26.5667	-0.009377								26.5667	-0.005516								26.5667	0.005789								26.5667	0.001911
26.5833	-0.000875								26.5833	0.004817								26.5833	-0.00856								26.5833	-0.011806								26.5833	0.005652								26.5833	0.002202
26.6	-0.000322								26.6	0.004848								26.6	-0.007353								26.6	-0.013787								26.6	0.005565								26.6	0.002593
26.6167	-0.000129								26.6167	0.00497								26.6167	-0.006291								26.6167	-0.002826								26.6167	0.005948								26.6167	0.002644
26.6333	-0.000287								26.6333	0.004851								26.6333	-0.00561								26.6333	0.013444								26.6333	0.00648								26.6333	0.002244
26.65	-0.000485								26.65	0.004522								26.65	-0.005438								26.65	0.017805								26.65	0.006473								26.65	0.001825
26.6667	-0.000382								26.6667	0.004153								26.6667	-0.005337								26.6667	0.013855								26.6667	0.006786								26.6667	0.001456
26.6833	-0.00044								26.6833	0.003905								26.6833	-0.005237								26.6833	0.008126								26.6833	0.006809								26.6833	0.001096
26.7	-0.000658								26.7	0.003706								26.7	-0.004832								26.7	0.002838								26.7	0.006472								26.7	0.000696
26.7167	-0.000716								26.7167	0.003837								26.7167	-0.004507								26.7167	-0.003251								26.7167	0.006285								26.7167	7.6e-05
26.7333	-0.000584								26.7333	0.003908								26.7333	-0.004431								26.7333	-0.006079								26.7333	0.006838								26.7333	-0.000435
26.75	-0.000152								26.75	0.003579								26.75	-0.004356								26.75	-0.007887								26.75	0.007271								26.75	-0.000525
26.7667	0.00048								26.7667	0.00338								26.7667	-0.004004								26.7667	-0.007255								26.7667	0.007475								26.7667	-0.000656
26.7833	0.000871								26.7833	0.003211								26.7833	-0.003586								26.7833	0.001937								26.7833	0.006488								26.7833	-0.001047
26.8	0.000843								26.8	0.003632								26.8	-0.003098								26.8	0.0074								26.8	0.006131								26.8	-0.001559
26.8167	0.000824								26.8167	0.003493								26.8167	-0.00268								26.8167	0.009933								26.8167	0.005965								26.8167	-0.002201
26.8333	0.000726								26.8333	0.003014								26.8333	-0.002162								26.8333	0.009305								26.8333	0.005928								26.8333	-0.002812
26.85	0.000587								26.85	0.002225								26.85	-0.002028								26.85	0.006869								26.85	0.005721								26.85	-0.003125
26.8667	0.000158								26.8667	0.001566								26.8667	-0.001817								26.8667	0.005642								26.8667	0.005465								26.8667	-0.003509
26.8833	-0.000611								26.8833	0.001076								26.8833	-0.001226								26.8833	0.005066								26.8833	0.004569								26.8833	-0.004262
26.9	-0.00178								26.9	0.000477								26.9	-0.001045								26.9	0.00354								26.9	0.003872								26.9	-0.005756
26.9167	-0.001949								26.9167	-0.000132								26.9167	-0.000804								26.9167	0.002844								26.9167	0.002266								26.9167	-0.006679
26.9333	-0.002148								26.9333	-0.000171								26.9333	-0.000218								26.9333	0.001228								26.9333	0.00073								26.9333	-0.007055
26.95	-0.002127								26.95	-0.00034								26.95	-0.000434								26.95	-0.001097								26.95	0.000113								26.95	-0.00723
26.9667	-0.001707								26.9667	-0.00052								26.9667	-0.000269								26.9667	-0.002922								26.9667	0.000567								26.9667	-0.006736
26.9833	-0.003296								26.9833	-0.001839								26.9833	-0.000314								26.9833	-0.002887								26.9833	0.000561								26.9833	-0.006862
27	-0.004395								27	-0.006248								27	-0.00329								27	-0.004902								27	-0.000915								27	-0.007258
27.0167	-0.006635								27.0167	-0.010588								27.0167	-0.01091								27.0167	-0.004427								27.0167	-0.004141								27.0167	-0.005815
27.0333	-0.008165								27.0333	-0.007157								27.0333	-0.011841								27.0333	0.003759								27.0333	-0.004597								27.0333	-0.005303
27.05	0.016996								27.05	-0.000397								27.05	-0.011551								27.05	0.004025								27.05	0.001877								27.05	-0.006861
27.0667	0.075496								27.0667	0.004974								27.0667	-0.005682								27.0667	0.004661								27.0667	0.015642								27.0667	-0.009339
27.0833	0.139066								27.0833	0.010384								27.0833	0.008287								27.0833	0.008797								27.0833	0.044896								27.0833	-0.010687
27.1	0.185956								27.1	0.012735								27.1	0.024553								27.1	0.010863								27.1	0.06886								27.1	-0.008577
27.1167	0.217257								27.1167	0.013335								27.1167	0.035189								27.1167	0.01395								27.1167	0.091954								27.1167	-0.008787
27.1333	0.196637								27.1333	0.013366								27.1333	0.040854								27.1333	0.013937								27.1333	0.094909								27.1333	-0.007316
27.15	0.159867								27.15	0.014136								27.15	0.04265								27.15	0.013833								27.15	0.089663								27.15	0.001404
27.1667	0.127258								27.1667	0.015036								27.1667	0.042815								27.1667	0.01502								27.1667	0.087968								27.1667	0.012534
27.1833	0.104998								27.1833	0.015327								27.1833	0.042648								27.1833	0.017167								27.1833	0.088662								27.1833	0.021503
27.2	0.088618								27.2	0.016117								27.2	0.043771								27.2	0.019065								27.2	0.091367								27.2	0.026231
27.2167	0.079059								27.2167	0.017717								27.2167	0.045974								27.2167	0.021002								27.2167	0.093301								27.2167	0.02778
27.2333	0.075029								27.2333	0.018168								27.2333	0.048187								27.2333	0.022439								27.2333	0.093706								27.2333	0.029069
27.25	0.0731								27.25	0.018158								27.25	0.050019								27.25	0.022597								27.25	0.096111								27.25	0.028997
27.2667	0.07023								27.2667	0.018318								27.2667	0.05101								27.2667	0.022225								27.2667	0.096186								27.2667	0.028934
27.2833	0.065791								27.2833	0.018278								27.2833	0.051252								27.2833	0.021653								27.2833	0.09577								27.2833	0.030162
27.3	0.062152								27.3	0.017748								27.3	0.049903								27.3	0.021241								27.3	0.097805								27.3	0.032099
27.3167	0.058453								27.3167	0.016959								27.3167	0.047145								27.3167	0.022079								27.3167	0.09761								27.3167	0.032446
27.3333	0.054644								27.3333	0.016509								27.3333	0.043716								27.3333	0.023477								27.3333	0.093495								27.3333	0.032103
27.35	0.051545								27.35	0.016109								27.35	0.040057								27.35	0.024245								27.35	0.08994								27.35	0.031769
27.3667	0.049147								27.3667	0.015599								27.3667	0.036788								27.3667	0.024984								27.3667	0.086665								27.3667	0.031496
27.3833	0.047348								27.3833	0.015469								27.3833	0.03365								27.3833	0.025972								27.3833	0.08288								27.3833	0.031222
27.4	0.045109								27.4	0.015439								27.4	0.030911								27.4	0.025551								27.4	0.079645								27.4	0.031138
27.4167	0.042741								27.4167	0.015639								27.4167	0.028633								27.4167	0.024369								27.4167	0.07577								27.4167	0.030944
27.4333	0.040384								27.4333	0.015589								27.4333	0.026765								27.4333	0.023678								27.4333	0.072195								27.4333	0.03066
27.45	0.038216								27.45	0.015339								27.45	0.025167								27.45	0.025117								27.45	0.069561								27.45	0.030415
27.4667	0.035898								27.4667	0.015409								27.4667	0.02326								27.4667	0.025076								27.4667	0.067856								27.4667	0.030301
27.4833	0.03332								27.4833	0.015069								27.4833	0.021432								27.4833	0.023565								27.4833	0.066021								27.4833	0.030506
27.5	0.030903								27.5	0.014569								27.5	0.019616								27.5	0.022754								27.5	0.063546								27.5	0.030741
27.5167	0.029047								27.5167	0.014109								27.5167	0.017911								27.5167	0.022473								27.5167	0.061272								27.5167	0.030536
27.5333	0.02738								27.5333	0.013669								27.5333	0.016245								27.5333	0.022532								27.5333	0.058867								27.5333	0.029701
27.55	0.025963								27.55	0.013278								27.55	0.014689								27.55	0.021231								27.55	0.056362								27.55	0.028976
27.5667	0.024647								27.5667	0.012858								27.5667	0.013315								27.5667	0.01907								27.5667	0.053858								27.5667	0.028541
27.5833	0.023061								27.5833	0.012728								27.5833	0.012053								27.5833	0.017499								27.5833	0.052033								27.5833	0.028156
27.6	0.021355								27.6	0.012398								27.6	0.01096								27.6	0.016309								27.6	0.050309								27.6	0.027881
27.6167	0.01974								27.6167	0.012338								27.6167	0.009998								27.6167	0.014068								27.6167	0.048754								27.6167	0.027625
27.6333	0.018414								27.6333	0.012448								27.6333	0.009406								27.6333	0.012087								27.6333	0.0468								27.6333	0.0264
27.65	0.01732								27.65	0.012397								27.65	0.008916								27.65	0.010756								27.65	0.044676								27.65	0.025245
27.6667	0.016386								27.6667	0.012627								27.6667	0.008738								27.6667	0.009956								27.6667	0.043211								27.6667	0.02426
27.6833	0.015152								27.6833	0.012897								27.6833	0.00873								27.6833	0.007155								27.6833	0.041817								27.6833	0.023334
27.7	0.013677								27.7	0.013057								27.7	0.008703								27.7	0.003704								27.7	0.039863								27.7	0.022409
27.7167	0.012303								27.7167	0.013047								27.7167	0.008455								27.7167	0.002043								27.7167	0.037568								27.7167	0.021314
27.7333	0.011561								27.7333	0.012846								27.7333	0.007751								27.7333	0.004253								27.7333	0.035824								27.7333	0.020209
27.75	0.010968								27.75	0.012456								27.75	0.006939								27.75	0.015282								27.75	0.03435								27.75	0.019864
27.7667	0.010256								27.7667	0.011816								27.7667	0.006127								27.7667	0.019761								27.7667	0.032716								27.7667	0.019709
27.7833	0.009154								27.7833	0.011145								27.7833	0.005306								27.7833	0.01549								27.7833	0.031401								27.7833	0.018884
27.8	0.008021								27.8	0.010945								27.8	0.004874								27.8	0.01181								27.8	0.030367								27.8	0.018629
27.8167	0.007071								27.8167	0.010865								27.8167	0.004508								27.8167	0.010149								27.8167	0.028933								27.8167	0.018224
27.8333	0.00651								27.8333	0.010614								27.8333	0.004163								27.8333	0.010378								27.8333	0.027689								27.8333	0.0176
27.85	0.00601								27.85	0.010144								27.85	0.004168								27.85	0.010887								27.85	0.025965								27.85	0.016785
27.8667	0.005519								27.8667	0.010014								27.8667	0.004623								27.8667	0.011316								27.8667	0.024211								27.8667	0.01589
27.8833	0.005269								27.8833	0.009793								27.8833	0.004719								27.8833	0.011265								27.8833	0.022987								27.8833	0.015386
27.9	0.005191								27.9	0.009533								27.9	0.004402								27.9	0.011364								27.9	0.022403								27.9	0.014562
27.9167	0.005173								27.9167	0.009123								27.9167	0.003776								27.9167	0.011742								27.9167	0.021479								27.9167	0.014278
27.9333	0.005065								27.9333	0.008822								27.9333	0.003489								27.9333	0.011611								27.9333	0.020665								27.9333	0.013905
27.95	0.004756								27.95	0.008222								27.95	0.003222								27.95	0.0114								27.95	0.019461								27.95	0.013741
27.9667	0.004339								27.9667	0.007242								27.9667	0.002588								27.9667	0.011408								27.9667	0.017997								27.9667	0.013588
27.9833	0.004193								27.9833	0.006731								27.9833	0.001961								27.9833	0.011847								27.9833	0.017433								27.9833	0.013245
28	0.003937								28	0.006781								28	0.001273								28	0.012675								28	0.016479								28	0.012982
28.0167	0.003741								28.0167	0.00675								28.0167	0.000436								28.0167	0.012354								28.0167	0.016115								28.0167	0.012879
28.0333	0.003785								28.0333	0.00677								28.0333	-0.000431								28.0333	0.012142								28.0333	0.015641								28.0333	0.012937
28.05	0.003741								28.05	0.00645								28.05	-0.001083								28.05	0.01239								28.05	0.014907								28.05	0.012724
28.0667	0.003587								28.0667	0.006469								28.0667	-0.00135								28.0667	0.012098								28.0667	0.013913								28.0667	0.012023
28.0833	0.003444								28.0833	0.006569								28.0833	-0.001607								28.0833	0.011936								28.0833	0.013009								28.0833	0.011032
28.1	0.003281								28.1	0.006448								28.1	-0.001634								28.1	0.011664								28.1	0.012235								28.1	0.01008
28.1167	0.003228								28.1167	0.006188								28.1167	-0.001401								28.1167	0.011522								28.1167	0.012152								28.1167	0.009329
28.1333	0.003266								28.1333	0.005658								28.1333	-0.001149								28.1333	0.011389								28.1333	0.011878								28.1333	0.008538
28.15	0.003426								28.15	0.005217								28.15	-0.000894								28.15	0.010446								28.15	0.011784								28.15	0.007908
28.1667	0.003015								28.1667	0.005297								28.1667	-0.000399								28.1667	0.008224								28.1667	0.01156								28.1667	0.007448
28.1833	0.002555								28.1833	0.005726								28.1833	-0.000194								28.1833	0.006071								28.1833	0.010656								28.1833	0.007579
28.2	0.002405								28.2	0.005716								28.2	-0.000519								28.2	0.005288								28.2	0.009813								28.2	0.008029
28.2167	0.002087								28.2167	0.005826								28.2167	-0.000652								28.2167	0.003875								28.2167	0.008839								28.2167	0.00813
28.2333	0.001589								28.2333	0.005845								28.2333	-0.000193								28.2333	0.001751								28.2333	0.008375								28.2333	0.008102
28.25	0.001311								28.25	0.005955								28.25	0.000985								28.25	0.001468								28.25	0.008051								28.25	0.008014
28.2667	0.001234								28.2667	0.006144								28.2667	0.002273								28.2667	0.001144								28.2667	0.008267								28.2667	0.007626
28.2833	0.001356								28.2833	0.006154								28.2833	0.003553								28.2833	0.000191								28.2833	0.008254								28.2833	0.007138
28.3	0.001531								28.3	0.006354								28.3	0.004846								28.3	-0.000154								28.3	0.00774								28.3	0.006782
28.3167	0.001356								28.3167	0.006163								28.3167	0.005689								28.3167	-0.000468								28.3167	0.007606								28.3167	0.006326
28.3333	0.001321								28.3333	0.005803								28.3333	0.005852								28.3333	-0.000872								28.3333	0.007262								28.3333	0.00565
28.35	0.001426								28.35	0.005212								28.35	0.005625								28.35	-0.001216								28.35	0.006689								28.35	0.005284
28.3667	0.001382								28.3667	0.004722								28.3667	0.005333								28.3667	-0.001131								28.3667	0.006635								28.3667	0.004728
28.3833	0.001249								28.3833	0.004222								28.3833	0.005241								28.3833	-0.001186								28.3833	0.006531								28.3833	0.004125
28.4	0.000896								28.4	0.003861								28.4	0.005209								28.4	-0.000952								28.4	0.006367								28.4	0.003871
28.4167	0.000593								28.4167	0.003551								28.4167	0.005287								28.4167	-0.000787								28.4167	0.006004								28.4167	0.003777
28.4333	0.00057								28.4333	0.00336								28.4333	0.005295								28.4333	-0.000562								28.4333	0.00542								28.4333	0.003714
28.45	0.000677								28.45	0.00364								28.45	0.00527								28.45	0.000332								28.45	0.004856								28.45	0.003591
28.4667	0.000966								28.4667	0.00358								28.4667	0.005491								28.4667	-0.000144								28.4667	0.004633								28.4667	0.00358
28.4833	0.001264								28.4833	0.003339								28.4833	0.005972								28.4833	-0.00073								28.4833	0.004369								28.4833	0.003669
28.5	0.001582								28.5	0.003409								28.5	0.006084								28.5	-0.000627								28.5	0.004115								28.5	0.003608
28.5167	0.001441								28.5167	0.003169								28.5167	0.005885								28.5167	-0.000223								28.5167	0.003881								28.5167	0.003127
28.5333	0.000869								28.5333	0.003219								28.5333	0.005583								28.5333	0.00038								28.5333	0.003587								28.5333	0.002417
28.55	0.000578								28.55	0.003188								28.55	0.005244								28.55	0.002212								28.55	0.003244								28.55	0.002079
28.5667	0.000877								28.5667	0.003158								28.5667	0.004665								28.5667	0.002765								28.5667	0.00296								28.5667	0.00179
28.5833	0.001076								28.5833	0.002838								28.5833	0.003626								28.5833	-0.000872								28.5833	0.002466								28.5833	0.001372
28.6	0.000875								28.6	0.002357								28.6	0.002227								28.6	0.00278								28.6	0.002212								28.6	0.001073
28.6167	0.000874								28.6167	0.002007								28.6167	0.000861								28.6167	0.021951								28.6167	0.001979								28.6167	0.000907
28.6333	0.000673								28.6333	0.001497								28.6333	-0.000524								28.6333	0.021923								28.6333	0.001655								28.6333	0.001001
28.65	0.000281								28.65	0.001577								28.65	-0.001349								28.65	0.017264								28.65	0.001601								28.65	0.000975
28.6667	-0.00032								28.6667	0.001706								28.6667	-0.001384								28.6667	0.013705								28.6667	0.001677								28.6667	0.00089
28.6833	-0.001051								28.6833	0.002076								28.6833	-0.00102								28.6833	0.008696								28.6833	0.001783								28.6833	0.000964
28.7	-0.001834								28.7	0.002266								28.7	-0.000837								28.7	0.005606								28.7	0.001679								28.7	0.00126
28.7167	-0.002027								28.7167	0.002206								28.7167	-0.000985								28.7167	-0.002094								28.7167	0.001406								28.7167	0.001337
28.7333	-0.001989								28.7333	0.001646								28.7333	-0.001643								28.7333	-0.003114								28.7333	0.000972								28.7333	0.001414
28.75	-0.002002								28.75	0.001695								28.75	-0.002371								28.75	-0.000754								28.75	0.000828								28.75	0.00142
28.7667	-0.002005								28.7667	0.001785								28.7667	-0.003241								28.7667	0.001385								28.7667	0.000764								28.7667	0.001317
28.7833	-0.00216								28.7833	0.001555								28.7833	-0.003827								28.7833	0.004634								28.7833	0.00074								28.7833	0.001146
28.8	-0.002505								28.8	0.001435								28.8	-0.004314								28.8	0.003672								28.8	0.000686								28.8	0.000925
28.8167	-0.00277								28.8167	0.001455								28.8167	-0.00493								28.8167	0.00374								28.8167	0.000732								28.8167	0.000424
28.8333	-0.002935								28.8333	0.000905								28.8333	-0.005597								28.8333	0.005749								28.8333	0.000898								28.8333	-0.000158
28.85	-0.002811								28.85	0.000745								28.85	-0.006209								28.85	0.004076								28.85	0.001084								28.85	-0.000708
28.8667	-0.002599								28.8667	0.000405								28.8667	-0.006589								28.8667	0.000223								28.8667	0.00075								28.8667	-0.000958
28.8833	-0.002797								28.8833	0.000325								28.8833	-0.006749								28.8833	-0.00061								28.8833	0.000216								28.8833	-0.001277
28.9	-0.003465								28.9	0.000215								28.9	-0.00678								28.9	-0.000703								28.9	2.2e-05								28.9	-0.001426
28.9167	-0.003762								28.9167	0.000515								28.9167	-0.00644								28.9167	-0.001127								28.9167	-0.000172								28.9167	-0.001706
28.9333	-0.003372								28.9333	0.000465								28.9333	-0.00666								28.9333	-0.003631								28.9333	-0.000916								28.9333	-0.002184
28.95	-0.002103								28.95	0.000605								28.95	-0.007897								28.95	-0.004306								28.95	-0.0018								28.95	-0.002942
28.9667	-0.001464								28.9667	0.001125								28.9667	-0.007644								28.9667	-0.003431								28.9667	-0.001734								28.9667	-0.00365
28.9833	-0.001645								28.9833	0.000925								28.9833	-0.004991								28.9833	-0.000456								28.9833	-0.002088								28.9833	-0.005198
29	-0.001256								29	0.000555								29	-0.004157								29	0.003279								29	-0.002962								29	-0.006446
29.0167	-0.002049								29.0167	-8.5e-05								29.0167	-0.006038								29.0167	0.005973								29.0167	-0.004047								29.0167	-0.006553
29.0333	-0.004733								29.0333	0.002415								29.0333	-0.005832								29.0333	0.006696								29.0333	-0.000191								29.0333	-0.002209
29.05	0.007343								29.05	-0.000515								29.05	-0.009176								29.05	0.00455								29.05	0.007845								29.05	0.000264
29.0667	0.05569								29.0667	0.001025								29.0667	-0.00929								29.0667	0.004303								29.0667	0.017161								29.0667	-0.000653
29.0833	0.122566								29.0833	0.005475								29.0833	-0.002504								29.0833	0.004206								29.0833	0.035087								29.0833	-0.001019
29.1	0.176199								29.1	0.008605								29.1	0.010005								29.1	0.005608								29.1	0.055072								29.1	0.002155
29.1167	0.203672								29.1167	0.010745								29.1167	0.020714								29.1167	0.00785								29.1167	0.072798								29.1167	0.00617
29.1333	0.184066								29.1333	0.012785								29.1333	0.027203								29.1333	0.010062								29.1333	0.083824								29.1333	0.007604
29.15	0.142619								29.15	0.013595								29.15	0.029702								29.15	0.011464								29.15	0.085529								29.15	0.010819
29.1667	0.111842								29.1667	0.014764								29.1667	0.030627								29.1667	0.013215								29.1667	0.084935								29.1667	0.017424
29.1833	0.091983								29.1833	0.015444								29.1833	0.031329								29.1833	0.014746								29.1833	0.08617								29.1833	0.021609
29.2	0.076174								29.2	0.015694								29.2	0.032561								29.2	0.016226								29.2	0.088576								29.2	0.023575
29.2167	0.071385								29.2167	0.016363								29.2167	0.034583								29.2167	0.017356								29.2167	0.090532								29.2167	0.025151
29.2333	0.070045								29.2333	0.017403								29.2333	0.036715								29.2333	0.018677								29.2333	0.091207								29.2333	0.025916
29.25	0.068165								29.25	0.018442								29.25	0.03906								29.25	0.020097								29.25	0.091693								29.25	0.025952
29.2667	0.065454								29.2667	0.019131								29.2667	0.040826								29.2667	0.021046								29.2667	0.091608								29.2667	0.026609
29.2833	0.063052								29.2833	0.01964								29.2833	0.042441								29.2833	0.021165								29.2833	0.091323								29.2833	0.028695
29.3	0.060951								29.3	0.019339								29.3	0.043196								29.3	0.021804								29.3	0.090319								29.3	0.029892
29.3167	0.058459								29.3167	0.018998								29.3167	0.043011								29.3167	0.022163								29.3167	0.089044								29.3167	0.030728
29.3333	0.055686								29.3333	0.018917								29.3333	0.041956								29.3333	0.022421								29.3333	0.08803								29.3333	0.030615
29.35	0.053093								29.35	0.018836								29.35	0.040245								29.35	0.022649								29.35	0.086425								29.35	0.030152
29.3667	0.051329								29.3667	0.018664								29.3667	0.038203								29.3667	0.022287								29.3667	0.08327								29.3667	0.02952
29.3833	0.049565								29.3833	0.018563								29.3833	0.036232								29.3833	0.021885								29.3833	0.081336								29.3833	0.028767
29.4	0.047722								29.4	0.018531								29.4	0.03446								29.4	0.020833								29.4	0.079321								29.4	0.028334
29.4167	0.045777								29.4167	0.018139								29.4167	0.033196								29.4167	0.01903								29.4167	0.076756								29.4167	0.028002
29.4333	0.043881								29.4333	0.017627								29.4333	0.032308								29.4333	0.016296								29.4333	0.074071								29.4333	0.02742
29.45	0.041465								29.45	0.017235								29.45	0.03185								29.45	0.015093								29.45	0.071477								29.45	0.027068
29.4667	0.03929								29.4667	0.016872								29.4667	0.031722								29.4667	0.0155								29.4667	0.068842								29.4667	0.026686
29.4833	0.037524								29.4833	0.01657								29.4833	0.032344								29.4833	0.014887								29.4833	0.066547								29.4833	0.026303
29.5	0.035697								29.5	0.016367								29.5	0.03322								29.5	0.016772								29.5	0.064642								29.5	0.025992
29.5167	0.034289								29.5167	0.015754								29.5167	0.033905								29.5167	0.016388								29.5167	0.062597								29.5167	0.02566
29.5333	0.032872								29.5333	0.015371								29.5333	0.034131								29.5333	0.016904								29.5333	0.060342								29.5333	0.025269
29.55	0.031205								29.55	0.014998								29.55	0.033477								29.55	0.01741								29.55	0.058217								29.55	0.025047
29.5667	0.029697								29.5667	0.014644								29.5667	0.032429								29.5667	0.020205								29.5667	0.056592								29.5667	0.024595
29.5833	0.028138								29.5833	0.01395								29.5833	0.031519								29.5833	0.02232								29.5833	0.055057								29.5833	0.023944
29.6	0.026199								29.6	0.013156								29.6	0.031168								29.6	0.021325								29.6	0.053172								29.6	0.023043
29.6167	0.0244								29.6167	0.012692								29.6167	0.031077								29.6167	0.02091								29.6167	0.050627								29.6167	0.022122
29.6333	0.022852								29.6333	0.012798								29.6333	0.030827								29.6333	0.023165								29.6333	0.048452								29.6333	0.02116
29.65	0.021292								29.65	0.012623								29.65	0.03023								29.65	0.023619								29.65	0.046277								29.65	0.020579
29.6667	0.020282								29.6667	0.012118								29.6667	0.029743								29.6667	0.021084								29.6667	0.044332								29.6667	0.020098
29.6833	0.019432								29.6833	0.011533								29.6833	0.029437								29.6833	0.018048								29.6833	0.042987								29.6833	0.019487
29.7	0.018362								29.7	0.011127								29.7	0.02917								29.7	0.015572								29.7	0.041122								29.7	0.019046
29.7167	0.017321								29.7167	0.011132								29.7167	0.028493								29.7167	0.014306								29.7167	0.039346								29.7167	0.018795
29.7333	0.01594								29.7333	0.011056								29.7333	0.027387								29.7333	0.01426								29.7333	0.037721								29.7333	0.018504
29.75	0.014359								29.75	0.011119								29.75	0.026195								29.75	0.013803								29.75	0.037516								29.75	0.018203
29.7667	0.013248								29.7667	0.010793								29.7667	0.024722								29.7667	0.012257								29.7667	0.036421								29.7667	0.017622
29.7833	0.012146								29.7833	0.010496								29.7833	0.023099								29.7833	0.01074								29.7833	0.034635								29.7833	0.017021
29.8	0.010875								29.8	0.010249								29.8	0.021586								29.8	0.008484								29.8	0.03243								29.8	0.01641
29.8167	0.009963								29.8167	0.010062								29.8167	0.019612								29.8167	0.007107								29.8167	0.030935								29.8167	0.015629
29.8333	0.009431								29.8333	0.009814								29.8333	0.017033								29.8333	0.006759								29.8333	0.029009								29.8333	0.014958
29.85	0.008509								29.85	0.009676								29.85	0.014355								29.85	0.006402								29.85	0.027544								29.85	0.014477
29.8667	0.007556								29.8667	0.009197								29.8667	0.012036								29.8667	0.006655								29.8667	0.025438								29.8667	0.014116
29.8833	0.007004								29.8833	0.008629								29.8833	0.010607								29.8833	0.006658								29.8833	0.023973								29.8833	0.013465
29.9	0.006371								29.9	0.00799								29.9	0.009924								29.9	0.006141								29.9	0.022427								29.9	0.012804
29.9167	0.005948								29.9167	0.00788								29.9167	0.00915								29.9167	0.006573								29.9167	0.019572								29.9167	0.012153
29.9333	0.005755								29.9333	0.00789								29.9333	0.007275								29.9333	0.007346								29.9333	0.017796								29.9333	0.011582
29.95	0.005362								29.95	0.007751								29.95	0.004851								29.95	0.007158								29.95	0.01747								29.95	0.011441
29.9667	0.004949								29.9667	0.007321								29.9667	0.002535								29.9667	0.007111								29.9667	0.016795								29.9667	0.011539
29.9833	0.004886								29.9833	0.006979								29.9833	0.000505								29.9833	0.006393								29.9833	0.015809								29.9833	0.011598
30	0.004253								30	0.006708								30	-0.001405								30	0.005565								30	0.015073								30	0.011556
30.0167	0.003499								30.0167	0.006296								30.0167	-0.003335								30.0167	0.005747								30.0167	0.014538								30.0167	0.011725
30.0333	0.003226								30.0333	0.005885								30.0333	-0.005025								30.0333	0.005499								30.0333	0.013302								30.0333	0.012023
30.05	0.002952								30.05	0.005393								30.05	-0.006089								30.05	0.006091								30.05	0.012306								30.05	0.011922
30.0667	0.002538								30.0667	0.00499								30.0667	-0.006504								30.0667	0.005753								30.0667	0.01161								30.0667	0.01148
30.0833	0.002145								30.0833	0.004656								30.0833	-0.006329								30.0833	0.005895								30.0833	0.011184								30.0833	0.010898
30.1	0.001881								30.1	0.004313								30.1	-0.005624								30.1	0.006117								30.1	0.010839								30.1	0.010686
30.1167	0.001997								30.1167	0.00404								30.1167	-0.005029								30.1167	0.006179								30.1167	0.010903								30.1167	0.010644
30.1333	0.002143								30.1333	0.004035								30.1333	-0.00477								30.1333	0.004911								30.1333	0.010617								30.1333	0.010502
30.15	0.002059								30.15	0.00412								30.15	-0.004768								30.15	0.004523								30.15	0.010261								30.15	0.010249
30.1667	0.001586								30.1667	0.004064								30.1667	-0.004586								30.1667	0.003955								30.1667	0.009655								30.1667	0.010297
30.1833	0.001302								30.1833	0.003889								30.1833	-0.004324								30.1833	0.003867								30.1833	0.009049								30.1833	0.010264
30.2	0.001048								30.2	0.003654								30.2	-0.004152								30.2	0.002748								30.2	0.008733								30.2	0.010371
30.2167	0.000604								30.2167	0.003437								30.2167	-0.004016								30.2167	-0.00121								30.2167	0.008317								30.2167	0.010638
30.2333	0.000531								30.2333	0.003559								30.2333	-0.003842								30.2333	-0.002278								30.2333	0.00766								30.2333	0.010315
30.25	0.000457								30.25	0.003452								30.25	-0.003859								30.25	-0.004446								30.25	0.007264								30.25	0.010242
30.2667	0.000453								30.2667	0.003384								30.2667	-0.003066								30.2667	-0.005544								30.2667	0.007068								30.2667	0.010419
30.2833	0.000779								30.2833	0.003367								30.2833	-0.001472								30.2833	-0.005932								30.2833	0.007242								30.2833	0.010295
30.3	0.000766								30.3	0.003147								30.3	7.8e-05								30.3	-0.0072								30.3	0.007536								30.3	0.009951
30.3167	0.000593								30.3167	0.003307								30.3167	0.001488								30.3167	-0.007268								30.3167	0.007599								30.3167	0.009277
30.3333	0.000669								30.3333	0.003517								30.3333	0.002498								30.3333	-0.008116								30.3333	0.007303								30.3333	0.008633
30.35	0.000536								30.35	0.003667								30.35	0.003178								30.35	-0.005934								30.35	0.007177								30.35	0.008219
30.3667	0.000143								30.3667	0.003837								30.3667	0.003659								30.3667	-5.2e-05								30.3667	0.00724								30.3667	0.007725
30.3833	0.0002								30.3833	0.004145								30.3833	0.004021								30.3833	0.00787								30.3833	0.007334								30.3833	0.00725
30.4	0.000817								30.4	0.004573								30.4	0.003914								30.4	0.015792								30.4	0.007007								30.4	0.007004
30.4167	0.001474								30.4167	0.00486								30.4167	0.003187								30.4167	0.016495								30.4167	0.006911								30.4167	0.006829
30.4333	0.001991								30.4333	0.005088								30.4333	0.002409								30.4333	0.014697								30.4333	0.006874								30.4333	0.006434
30.45	0.002178								30.45	0.004775								30.45	0.001834								30.45	0.013089								30.45	0.006648								30.45	0.006279
30.4667	0.002186								30.4667	0.00431								30.4667	0.001224								30.4667	0.011712								30.4667	0.006791								30.4667	0.006373
30.4833	0.001954								30.4833	0.003875								30.4833	0.000805								30.4833	0.010334								30.4833	0.006885								30.4833	0.006376
30.5	0.001672								30.5	0.00366								30.5	0.000285								30.5	0.008107								30.5	0.006838								30.5	0.00575
30.5167	0.00165								30.5167	0.003805								30.5167	-2.5e-05								30.5167	0.00627								30.5167	0.006831								30.5167	0.004924
30.5333	0.001468								30.5333	0.003979								30.5333	-8.9e-05								30.5333	0.004242								30.5333	0.006735								30.5333	0.004557
30.55	0.001137								30.55	0.003841								30.55	0.000263								30.55	0.001915								30.55	0.006548								30.55	0.004449
30.5667	0.000626								30.5667	0.003733								30.5667	0.000635								30.5667	7.9e-05								30.5667	0.006441								30.5667	0.004022
30.5833	0.000184								30.5833	0.003796								30.5833	0.001146								30.5833	-0.002028								30.5833	0.006314								30.5833	0.003824
30.6	-0.000267								30.6	0.003348								30.6	0.001548								30.6	-0.005145								30.6	0.006117								30.6	0.003487
30.6167	-0.000778								30.6167	0.003248								30.6167	0.001781								30.6167	-0.010512								30.6167	0.00584								30.6167	0.003288
30.6333	-0.000928								30.6333	0.003308								30.6333	0.001878								30.6333	-0.015928								30.6333	0.005734								30.6333	0.00312
30.65	-0.000769								30.65	0.003017								30.65	0.002006								30.65	-0.018735								30.65	0.005347								30.65	0.002561
30.6667	-0.000639								30.6667	0.002806								30.6667	0.002273								30.6667	-0.020331								30.6667	0.00508								30.6667	0.002002
30.6833	-0.00013								30.6833	0.002406								30.6833	0.002661								30.6833	-0.013497								30.6833	0.004843								30.6833	0.001273
30.7	0.00038								30.7	0.002203								30.7	0.003025								30.7	-0.004453								30.7	0.004486								30.7	0.000662
30.7167	0.000581								30.7167	0.002369								30.7167	0.003141								30.7167	-0.002369								30.7167	0.004038								30.7167	0.000282
30.7333	0.000161								30.7333	0.001915								30.7333	0.003198								30.7333	0.000816								30.7333	0.003911								30.7333	-2.8e-05
30.75	-0.000309								30.75	0.001822								30.75	0.003524								30.75	0.00206								30.75	0.003944								30.75	-0.000349
30.7667	-0.000539								30.7667	0.001768								30.7667	0.003962								30.7667	0.000724								30.7667	0.004047								30.7667	-0.00045
30.7833	-0.000448								30.7833	0.000961								30.7833	0.00449								30.7833	-0.000751								30.7833	0.00357								30.7833	-0.000822
30.8	-0.000477								30.8	0.001014								30.8	0.005138								30.8	-0.000226								30.8	0.002882								30.8	-0.001234
30.8167	-0.000626								30.8167	0.001137								30.8167	0.005436								30.8167	-0.00025								30.8167	0.002015								30.8167	-0.001676
30.8333	-0.000675								30.8333	0.000791								30.8333	0.005413								30.8333	-0.000325								30.8333	0.001328								30.8333	-0.001809
30.85	-0.000664								30.85	0.000113								30.85	0.004977								30.85	0.00134								30.85	0.00108								30.85	-0.001801
30.8667	-0.000213								30.8667	9.3e-05								30.8667	0.004257								30.8667	0.001796								30.8667	0.001053								30.8667	-0.002306
30.8833	0.000709								30.8833	0.000263								30.8833	0.003827								30.8833	0.000142								30.8833	0.001305								30.8833	-0.00279
30.9	0.001361								30.9	-0.000157								30.9	0.003267								30.9	0.000148								30.9	0.001218								30.9	-0.003074
30.9167	0.001872								30.9167	-0.000998								30.9167	0.002137								30.9167	0.001204								30.9167	0.00047								30.9167	-0.003168
30.9333	0.001784								30.9333	-0.001489								30.9333	0.000737								30.9333	0.000301								30.9333	7.3e-05								30.9333	-0.003034
30.95	0.001097								30.95	-0.002253								30.95	-0.000861								30.95	0.000928								30.95	8.5e-05								30.95	-0.00268
30.9667	0.000209								30.9667	-0.003247								30.9667	-0.00108								30.9667	0.002945								30.9667	-0.000932								30.9667	-0.002866
30.9833	0.000411								30.9833	-0.00259								30.9833	-0.001538								30.9833	0.002552								30.9833	-0.00235								30.9833	-0.003362
31	-0.000546								31	-0.004394								31	-0.005567								31	-0.001861								31	-0.001508								31	-0.004869
31.0167	0.002126								31.0167	-0.005389								31.0167	-0.011962								31.0167	-0.006893								31.0167	0.001015								31.0167	-0.006256
31.0333	0.008209								31.0333	-0.001776								31.0333	-0.01658								31.0333	-0.010815								31.0333	0.002507								31.0333	-0.008324
31.05	0.011742								31.05	0.003507								31.05	-0.020109								31.05	-0.010607								31.05	0.001929								31.05	-0.009263
31.0667	0.034435								31.0667	0.00582								31.0667	-0.021217								31.0667	-0.009139								31.0667	0.005211								31.0667	-0.008651
31.0833	0.087778								31.0833	0.004793								31.0833	-0.014536								31.0833	-0.008991								31.0833	0.025033								31.0833	-0.009469
31.1	0.134202								31.1	0.004743								31.1	-0.000368								31.1	-0.006862								31.1	0.048915								31.1	-0.006248
31.1167	0.173975								31.1167	0.005303								31.1167	0.013742								31.1167	-0.004473								31.1167	0.056787								31.1167	-0.002338
31.1333	0.184189								31.1333	0.005893								31.1333	0.022263								31.1333	-0.001733								31.1333	0.066209								31.1333	-0.000338
31.15	0.154872								31.15	0.006633								31.15	0.025333								31.15	0.000656								31.15	0.066921								31.15	0.002832
31.1667	0.120546								31.1667	0.006893								31.1667	0.026194								31.1667	0.002435								31.1667	0.069103								31.1667	0.009062
31.1833	0.0953								31.1833	0.00742								31.1833	0.026682								31.1833	0.004455								31.1833	0.071215								31.1833	0.014011
31.2	0.079824								31.2	0.007697								31.2	0.02776								31.2	0.006536								31.2	0.074826								31.2	0.01705
31.2167	0.070367								31.2167	0.008304								31.2167	0.030588								31.2167	0.008656								31.2167	0.077428								31.2167	0.018758
31.2333	0.065281								31.2333	0.008761								31.2333	0.034016								31.2333	0.010396								31.2333	0.07953								31.2333	0.020417
31.25	0.063455								31.25	0.009077								31.25	0.037567								31.25	0.011667								31.25	0.082922								31.25	0.022405
31.2667	0.061019								31.2667	0.009202								31.2667	0.040821								31.2667	0.011978								31.2667	0.085223								31.2667	0.024303
31.2833	0.058514								31.2833	0.009556								31.2833	0.043335								31.2833	0.01381								31.2833	0.085825								31.2833	0.02562
31.3	0.055868								31.3	0.00996								31.3	0.044659								31.3	0.014881								31.3	0.088246								31.3	0.027008
31.3167	0.053312								31.3167	0.010355								31.3167	0.044433								31.3167	0.013723								31.3167	0.089298								31.3167	0.028375
31.3333	0.050996								31.3333	0.010858								31.3333	0.042794								31.3333	0.012655								31.3333	0.088779								31.3333	0.029132
31.35	0.04781								31.35	0.01113								31.35	0.040132								31.35	0.012517								31.35	0.08446								31.35	0.029168
31.3667	0.045955								31.3667	0.010932								31.3667	0.037191								31.3667	0.01282								31.3667	0.075892								31.3667	0.029225
31.3833	0.044889								31.3833	0.011024								31.3833	0.03407								31.3833	0.012222								31.3833	0.073373								31.3833	0.029321
31.4	0.043733								31.4	0.010866								31.4	0.031238								31.4	0.011825								31.4	0.071624								31.4	0.029527
31.4167	0.042348								31.4167	0.010466								31.4167	0.029205								31.4167	0.011348								31.4167	0.070285								31.4167	0.029433
31.4333	0.040962								31.4333	0.010186								31.4333	0.027748								31.4333	0.009722								31.4333	0.067827								31.4333	0.029138
31.45	0.039686								31.45	0.010105								31.45	0.02672								31.45	0.008556								31.45	0.065558								31.45	0.028854
31.4667	0.038131								31.4667	0.009945								31.4667	0.025892								31.4667	0.0086								31.4667	0.063429								31.4667	0.028609
31.4833	0.036555								31.4833	0.009625								31.4833	0.025084								31.4833	0.009003								31.4833	0.06164								31.4833	0.027615
31.5	0.035079								31.5	0.009313								31.5	0.024316								31.5	0.010158								31.5	0.059971								31.5	0.02676
31.5167	0.033643								31.5167	0.008881								31.5167	0.02353								31.5167	0.010603								31.5167	0.058201								31.5167	0.025744
31.5333	0.032217								31.5333	0.008438								31.5333	0.022524								31.5333	0.010148								31.5333	0.056542								31.5333	0.024809
31.55	0.030952								31.55	0.008096								31.55	0.021159								31.55	0.010943								31.55	0.054793								31.55	0.024364
31.5667	0.029816								31.5667	0.007724								31.5667	0.019233								31.5667	0.011058								31.5667	0.053224								31.5667	0.024249
31.5833	0.02887								31.5833	0.00741								31.5833	0.016888								31.5833	0.010994								31.5833	0.051724								31.5833	0.023423
31.6	0.027914								31.6	0.007465								31.6	0.014533								31.6	0.01224								31.6	0.050055								31.6	0.022677
31.6167	0.027028								31.6167	0.007761								31.6167	0.012598								31.6167	0.013866								31.6167	0.048026								31.6167	0.022321
31.6333	0.025892								31.6333	0.008087								31.6333	0.011033								31.6333	0.015393								31.6333	0.046286								31.6333	0.021716
31.65	0.024925								31.65	0.008073								31.65	0.00951								31.65	0.017159								31.65	0.044947								31.65	0.02109
31.6667	0.024079								31.6667	0.007727								31.6667	0.008074								31.6667	0.018746								31.6667	0.043767								31.6667	0.020174
31.6833	0.023073								31.6833	0.007732								31.6833	0.007098								31.6833	0.020494								31.6833	0.042757								31.6833	0.018878
31.7	0.021766								31.7	0.007586								31.7	0.006493								31.7	0.021411								31.7	0.041508								31.7	0.017422
31.7167	0.02026								31.7167	0.007701								31.7167	0.006347								31.7167	0.022459								31.7167	0.040278								31.7167	0.016476
31.7333	0.018933								31.7333	0.007374								31.7333	0.006525								31.7333	0.024267								31.7333	0.038768								31.7333	0.01565
31.75	0.017986								31.75	0.007027								31.75	0.006497								31.75	0.025025								31.75	0.037028								31.75	0.015234
31.7667	0.017099								31.7667	0.007031								31.7667	0.00616								31.7667	0.019444								31.7667	0.034838								31.7667	0.014517
31.7833	0.016102								31.7833	0.007244								31.7833	0.005512								31.7833	0.004283								31.7833	0.033308								31.7833	0.014111
31.8	0.015085								31.8	0.007377								31.8	0.004584								31.8	-0.002579								31.8	0.031918								31.8	0.013935
31.8167	0.014368								31.8167	0.008129								31.8167	0.003951								31.8167	-0.003679								31.8167	0.030368								31.8167	0.013639
31.8333	0.01354								31.8333	0.008241								31.8333	0.0032								31.8333	-0.003609								31.8333	0.028558								31.8333	0.013573
31.85	0.012513								31.85	0.007623								31.85	0.002239								31.85	-0.003039								31.85	0.027528								31.85	0.013527
31.8667	0.011575								31.8667	0.007045								31.8667	0.001098								31.8667	-0.00189								31.8667	0.026077								31.8667	0.013031
31.8833	0.010658								31.8833	0.006737								31.8833	-3.3e-05								31.8833	-0.00152								31.8833	0.024917								31.8833	0.012745
31.9	0.00987								31.9	0.006449								31.9	-0.000769								31.9	-0.001309								31.9	0.024127								31.9	0.012539
31.9167	0.009351								31.9167	0.00619								31.9167	-0.001025								31.9167	-0.000517								31.9167	0.022126								31.9167	0.012153
31.9333	0.008903								31.9333	0.005491								31.9333	-0.00124								31.9333	0.000234								31.9333	0.020785								31.9333	0.011608
31.95	0.008115								31.95	0.004542								31.95	-0.001686								31.95	0.001025								31.95	0.019165								31.95	0.011012
31.9667	0.007226								31.9667	0.003863								31.9667	-0.002171								31.9667	0.001896								31.9667	0.017194								31.9667	0.010476
31.9833	0.006257								31.9833	0.003644								31.9833	-0.002373								31.9833	0.002139								31.9833	0.016634								31.9833	0.010011
32	0.005688								32	0.003184								32	-0.002184								32	0.001921								32	0.015983								32	0.009786
32.0167	0.005259								32.0167	0.002915								32.0167	-0.002125								32.0167	0.008574								32.0167	0.016322								32.0167	0.009611
32.0333	0.00466								32.0333	0.002735								32.0333	-0.002547								32.0333	0.009826								32.0333	0.016141								32.0333	0.009175
32.05	0.00411								32.05	0.002456								32.05	-0.003177								32.05	0.009849								32.05	0.01522								32.05	0.00889
32.0667	0.00396								32.0667	0.002256								32.0667	-0.003675								32.0667	0.010623								32.0667	0.014239								32.0667	0.008886
32.0833	0.00353								32.0833	0.002386								32.0833	-0.004283								32.0833	0.011797								32.0833	0.012888								32.0833	0.008721
32.1	0.0031								32.1	0.001986								32.1	-0.004631								32.1	0.010871								32.1	0.011737								32.1	0.007697
32.1167	0.00286								32.1167	0.001267								32.1167	-0.004659								32.1167	0.011485								32.1167	0.010836								32.1167	0.006962
32.1333	0.002469								32.1333	0.000837								32.1333	-0.004505								32.1333	0.011169								32.1333	0.010474								32.1333	0.006558
32.15	0.001808								32.15	0.000607								32.15	-0.004329								32.15	0.002784								32.15	0.010103								32.15	0.005994
32.1667	0.001526								32.1667	0.000367								32.1667	-0.003953								32.1667	-0.003171								32.1667	0.009951								32.1667	0.005451
32.1833	0.001515								32.1833	0.000127								32.1833	-0.003607								32.1833	-0.005035								32.1833	0.01006								32.1833	0.004937
32.2	0.001484								32.2	-0.000323								32.2	-0.00308								32.2	-0.00546								32.2	0.010108								32.2	0.003933
32.2167	0.001422								32.2167	-0.000723								32.2167	-0.002611								32.2167	-0.002124								32.2167	0.009927								32.2167	0.00362
32.2333	0.001049								32.2333	-0.001113								32.2333	-0.002319								32.2333	0.011923								32.2333	0.009295								32.2333	0.003748
32.25	0.000597								32.25	-0.001523								32.25	-0.002176								32.25	0.020159								32.25	0.008233								32.25	0.003505
32.2667	0.000344								32.2667	-0.001513								32.2667	-0.001764								32.2667	0.019786								32.2667	0.007151								32.2667	0.003293
32.2833	0.000561								32.2833	-0.001553								32.2833	-0.001172								32.2833	0.018092								32.2833	0.0061								32.2833	0.00335
32.3	0.000788								32.3	-0.002013								32.3	-0.000643								32.3	0.01697								32.3	0.005448								32.3	0.003239
32.3167	0.000604								32.3167	-0.002413								32.3167	-0.000221								32.3167	0.014618								32.3167	0.005136								32.3167	0.002997
32.3333	0.0004								32.3333	-0.002632								32.3333	0.0004								32.3333	0.012106								32.3333	0.004983								32.3333	0.003066
32.35	-4e-06								32.35	-0.003292								32.35	0.001162								32.35	0.010774								32.35	0.004931								32.35	0.003095
32.3667	-0.000248								32.3667	-0.004022								32.3667	0.002763								32.3667	0.009012								32.3667	0.004599								32.3667	0.002864
32.3833	-7.3e-05								32.3833	-0.004481								32.3833	0.005097								32.3833	0.007671								32.3833	0.004477								32.3833	0.002534
32.4	-0.000339								32.4	-0.00524								32.4	0.007181								32.4	0.007671								32.4	0.005014								32.4	0.002354
32.4167	-0.000534								32.4167	-0.004859								32.4167	0.008966								32.4167	0.00768								32.4167	0.005082								32.4167	0.002624
32.4333	-0.00021								32.4333	-0.004738								32.4333	0.01043								32.4333	0.00704								32.4333	0.004559								32.4333	0.003075
32.45	-0.000116								32.45	-0.004877								32.45	0.011156								32.45	0.005879								32.45	0.004057								32.45	0.003345
32.4667	-0.000233								32.4667	-0.005186								32.4667	0.011175								32.4667	0.0054								32.4667	0.003494								32.4667	0.003177
32.4833	-0.00014								32.4833	-0.005394								32.4833	0.010914								32.4833	0.005471								32.4833	0.002651								32.4833	0.002989
32.5	-0.000397								32.5	-0.005052								32.5	0.010663								32.5	0.004892								32.5	0.002188								32.5	0.002831
32.5167	-0.000664								32.5167	-0.005271								32.5167	0.010532								32.5167	0.003983								32.5167	0.001936								32.5167	0.002623
32.5333	-0.000692								32.5333	-0.006039								32.5333	0.010326								32.5333	0.004094								32.5333	0.001353								32.5333	0.002425
32.55	-0.000531								32.55	-0.006146								32.55	0.009748								32.55	0.004696								32.55	0.001359								32.55	0.002139
32.5667	-5.9e-05								32.5667	-0.007424								32.5667	0.00878								32.5667	0.004508								32.5667	0.001386								32.5667	0.001733
32.5833	6.2e-05								32.5833	-0.008121								32.5833	0.007642								32.5833	0.00408								32.5833	0.001303								32.5833	0.001337
32.6	-0.000507								32.6	-0.008119								32.6	0.006635								32.6	0.003392								32.6	0.00128								32.6	0.001111
32.6167	-0.001067								32.6167	-0.008395								32.6167	0.005751								32.6167	0.002084								32.6167	0.001296								32.6167	0.000925
32.6333	-0.001177								32.6333	-0.008452								32.6333	0.004902								32.6333	0.000817								32.6333	0.001013								32.6333	0.001061
32.65	-0.000658								32.65	-0.008558								32.65	0.004492								32.65	0.00034								32.65	0.000689								32.65	0.001087
32.6667	-0.000289								32.6667	-0.008094								32.6667	0.004062								32.6667	0.000562								32.6667	6.6e-05								32.6667	0.000752
32.6833	-0.000139								32.6833	-0.00833								32.6833	0.003403								32.6833	0.000815								32.6833	-0.000948								32.6833	0.000568
32.7	-7.1e-05								32.7	-0.008695								32.7	0.001873								32.7	-0.000302								32.7	-0.001832								32.7	0.000675
32.7167	-0.000454								32.7167	-0.00942								32.7167	-0.000546								32.7167	-0.00131								32.7167	-0.002245								32.7167	0.000613
32.7333	-0.000546								32.7333	-0.010195								32.7333	-0.003215								32.7333	-0.001607								32.7333	-0.002479								32.7333	0.00037
32.75	-0.000528								32.75	-0.0112								32.75	-0.005364								32.75	-0.001525								32.75	-0.002553								32.75	6.8e-05
32.7667	-0.000911								32.7667	-0.011824								32.7667	-0.007143								32.7667	-0.001362								32.7667	-0.002437								32.7667	-1.5e-05
32.7833	-0.000705								32.7833	-0.012018								32.7833	-0.00832								32.7833	-0.001751								32.7833	-0.002382								32.7833	4e-06
32.8	-0.000239								32.8	-0.012241								32.8	-0.008836								32.8	-0.001909								32.8	-0.002306								32.8	0.000103
32.8167	-5.3e-05								32.8167	-0.011954								32.8167	-0.009343								32.8167	-0.002927								32.8167	-0.00251								32.8167	0.000133
32.8333	0.000113								32.8333	-0.011807								32.8333	-0.00985								32.8333	-0.003946								32.8333	-0.002655								32.8333	0.000142
32.85	5.9e-05								32.85	-0.01165								32.85	-0.010148								32.85	-0.004234								32.85	-0.002509								32.85	-2.9e-05
32.8667	-0.000136								32.8667	-0.011591								32.8667	-0.010349								32.8667	-0.004714								32.8667	-0.002284								32.8667	-0.000418
32.8833	-0.000562								32.8833	-0.011992								32.8833	-0.009799								32.8833	-0.004974								32.8833	-0.002388								32.8833	-0.000457
32.9	-0.000407								32.9	-0.012394								32.9	-0.00829								32.9	-0.005384								32.9	-0.002673								32.9	-9.6e-05
32.9167	0.000187								32.9167	-0.012735								32.9167	-0.00715								32.9167	-0.005494								32.9167	-0.002608								32.9167	-0.000135
32.9333	-0.000279								32.9333	-0.012935								32.9333	-0.007036								32.9333	-0.005244								32.9333	-0.002153								32.9333	-0.000294
32.95	-0.000456								32.95	-0.013043								32.95	-0.007812								32.95	-0.005096								32.95	-0.001098								32.95	-0.000372
32.9667	0.000178								32.9667	-0.012072								32.9667	-0.007609								32.9667	-0.006078								32.9667	-0.000473								32.9667	-0.000459
32.9833	0.000741								32.9833	-0.01029								32.9833	-0.007466								32.9833	-0.007899								32.9833	-0.000578								32.9833	-0.000637
33	-0.001586								33	-0.010698								33	-0.006892								33	-0.010561								33	-2.3e-05								33	-0.001825
33.0167	-0.004834								33.0167	-0.010503								33.0167	-0.004367								33.0167	-0.011654								33.0167	0.001332								33.0167	-0.003122
33.0333	-0.002671								33.0333	-0.012366								33.0333	-0.00366								33.0333	-0.009357								33.0333	0.002676								33.0333	-0.005798
33.05	0.007621								33.05	-0.017448								33.05	-0.009642								33.05	-0.00556								33.05	0.002691								33.05	-0.002304
33.0667	0.043603								33.0667	-0.01766								33.0667	-0.018915								33.0667	-0.005034								33.0667	0.003155								33.0667	-0.003161
33.0833	0.097925								33.0833	-0.014152								33.0833	-0.017118								33.0833	-0.005977								33.0833	0.01571								33.0833	-0.005117
33.1	0.143016								33.1	-0.010998								33.1	-0.007441								33.1	-0.005512								33.1	0.031884								33.1	-0.002972
33.1167	0.171427								33.1167	-0.00394								33.1167	0.003531								33.1167	-0.004557								33.1167	0.044828								33.1167	-0.001437
33.1333	0.161888								33.1333	0.071398								33.1333	0.011313								33.1333	-0.004272								33.1333	0.056002								33.1333	-0.001192
33.15	0.13246								33.15	0.124145								33.15	0.014655								33.15	-0.003337								33.15	0.054256								33.15	0.003313
33.1667	0.104141								33.1667	0.142323								33.1667	0.015656								33.1667	-0.001933								33.1667	0.055861								33.1667	0.012008
33.1833	0.083281								33.1833	0.134282								33.1833	0.015875								33.1833	-0.001169								33.1833	0.056574								33.1833	0.017564
33.2	0.067262								33.2	0.110534								33.2	0.016463								33.2	-0.000486								33.2	0.060798								33.2	0.01993
33.2167	0.063712								33.2167	0.079905								33.2167	0.01768								33.2167	-5.2e-05								33.2167	0.067502								33.2167	0.021446
33.2333	0.062173								33.2333	0.048216								33.2333	0.019187								33.2333	0.000931								33.2333	0.078616								33.2333	0.023333
33.25	0.058863								33.25	0.031988								33.25	0.021724								33.25	0.002124								33.25	0.08523								33.25	0.023959
33.2667	0.056993								33.2667	0.027967								33.2667	0.024307								33.2667	0.002586								33.2667	0.087143								33.2667	0.023926
33.2833	0.055403								33.2833	0.021966								33.2833	0.02652								33.2833	0.003558								33.2833	0.086717								33.2833	0.023994
33.3	0.054253								33.3	0.019864								33.3	0.027934								33.3	0.00507								33.3	0.08488								33.3	0.025681
33.3167	0.052863								33.3167	0.018853								33.3167	0.028237								33.3167	0.007132								33.3167	0.082544								33.3167	0.026929
33.3333	0.050933								33.3333	0.017627								33.3333	0.027757								33.3333	0.008363								33.3333	0.080067								33.3333	0.027276
33.35	0.048832								33.35	0.016387								33.35	0.026747								33.35	0.009364								33.35	0.0776								33.35	0.027325
33.3667	0.047952								33.3667	0.015376								33.3667	0.025018								33.3667	0.010555								33.3667	0.076133								33.3667	0.026973
[truncated: 339 more rows]
[truncated: 3 more columns]

## Sheet: Fig.2E
WT	5.97976	5.97976	5.97976
S104A	2.98985	2.49155	3.48816
S104V	2.49155	1.49493	1.99324
A125G	2.98986	2.49154	3.48816
N126A	3.48816	2.98985	3.48816
F168G			0.49831
W172A	0.498306	0	0
W172L	0	0	0
R199A	0.498306	0	0
S224A	2.98985	3.98647	3.98647
H248G	2.49155	2.49154	3.48816
A249G	3.98647	4.48478	5.4814
F308G	1.49493	1.49493	1.49493
Y311A		0	0
S014V/W172L			0
A125T/N126P	1.99324	1.49493	1.49493

## Sheet: Fig.3A
DP_X	DP_Y	Baseline_X	Baseline_Y	Fit_X	Fit_Y	NDH_X	NDH_Y
0.083333	0.002664			0.098328	-4.00587	0.428194	-3.85178
0.1	0.001208			0.428194	-3.54928	0.761274	-2.59464
0.116667	0.000911			0.761274	-2.83649	1.09757	-2.02851
0.133333	0.000445			1.09757	-2.18297	1.43707	-1.54095
0.15	0.001039			1.43707	-1.64691	1.77979	-1.29078
0.166667	0.001153			1.77979	-1.23919	2.12573	-0.845787
0.183333	0.000896			2.12573	-0.940967	2.47488	-0.691845
0.2	0.000809			2.47488	-0.72546	2.82724	-0.617791
0.216667	0.001032			2.82724	-0.569069	3.18281	-0.64518
0.233333	0.001226			3.18281	-0.454136	3.5416	-0.494518
0.25	0.001559			3.5416	-0.368289	3.90361	-0.460651
0.266667	0.00228			3.90361	-0.303055	4.26882	-0.161844
0.283333	0.002782			4.26882	-0.252643	4.63725	-0.306982
0.3	0.002924			4.63725	-0.213061	5.00889	-0.108452
0.316667	0.002666			5.00889	-0.181525	5.38375	-0.256722
0.333333	0.002036			5.38375	-0.156057	5.76182	-0.015106
0.35	0.000995			5.76182	-0.135237	6.14311	-0.003627
0.366667	-4.6e-05			6.14311	-0.118024	6.52761	-0.060846
0.383333	-0.000567			6.52761	-0.103648
0.4	-0.000668
0.416667	-0.000773
0.433333	-0.00093
0.45	-0.001367
0.466667	-0.002083
0.483333	-0.00276
0.5	-0.003094
0.516667	-0.003148
0.533333	-0.003132
0.55	-0.002686
0.566667	-0.002331
0.583333	-0.001774
0.6	-0.001507
0.616667	-0.00122
0.633333	-0.000833
0.65	-0.000719
0.666667	-0.000381
0.683333	0.000468
0.7	0.001626
0.716667	0.002694
0.733333	0.003278
0.75	0.003437
0.766667	0.003097
0.783333	0.002766
0.8	0.002536
0.816667	0.002298
0.833333	0.001758
0.85	0.001468
0.866667	0.001378
0.883333	0.000958
0.9	0.000437
0.916667	0.000226
0.933333	-0.001686
0.95	-0.006238
0.966667	-0.010661
0.983333	-0.012626
1	-0.013591
1.01667	-0.007306
1.03333	-0.091191
1.05	-0.409311
1.06667	-0.485749
1.08333	-0.500308
1.1	-0.437547
1.11667	-0.336135
1.13333	-0.25557
1.15	-0.204132
1.16667	-0.159954
1.18333	-0.124325
1.2	-0.105087
1.21667	-0.101397
1.23333	-0.097431
1.25	-0.091434
1.26667	-0.083788
1.28333	-0.076502
1.3	-0.070667
1.31667	-0.064932
1.33333	-0.059318
1.35	-0.054483
1.36667	-0.05045
1.38333	-0.046027
1.4	-0.042044
1.41667	-0.0387
1.43333	-0.035457
1.45	-0.031877
1.46667	-0.028434
1.48333	-0.025192
1.5	-0.022259
1.51667	-0.019826
1.53333	-0.017779
1.55	-0.015886
1.56667	-0.013943
1.58333	-0.012201
1.6	-0.010668
1.61667	-0.009222
1.63333	-0.008108
1.65	-0.007465
1.66667	-0.006482
1.68333	-0.005599
1.7	-0.004613
1.71667	-0.003599
1.73333	-0.002654
1.75	-0.00139
1.76667	-3.6e-05
1.78333	0.00078
1.8	0.001287
1.81667	0.001703
1.83333	0.001919
1.85	0.002233
1.86667	0.002692
1.88333	0.00306
1.9	0.003079
1.91667	0.002797
1.93333	0.002523
1.95	0.002484
1.96667	0.002526
1.98333	0.002607
2	0.002679
2.01667	0.002476
2.03333	0.002001
2.05	0.001586
2.06667	0.001241
2.08333	0.000816
2.1	0.000335
2.11667	0.000244
2.13333	0.000293
2.15	0.000332
2.16667	0.000531
2.18333	0.000573
2.2	0.000556
2.21667	0.000818
2.23333	0.001281
2.25	0.001662
2.26667	0.001818
2.28333	0.001625
2.3	0.001201
2.31667	0.001177
2.33333	0.00131
2.35	0.001499
2.36667	0.001918
2.38333	0.002257
2.4	0.002546
2.41667	0.002329
2.43333	0.002099
2.45	0.001819
2.46667	0.001509
2.48333	0.001229
2.5	0.000729
2.51667	-0.000122
2.53333	-0.001024
2.55	-0.001615
2.56667	-0.002057
2.58333	-0.002303
2.6	-0.001998
2.61667	-0.001464
2.63333	-0.0007
2.65	-0.000139
2.66667	2.9e-05
2.68333	-3.4e-05
2.7	-0.000236
2.71667	-0.000669
2.73333	-0.001268
2.75	-0.001589
2.76667	-0.00177
2.78333	-0.001851
2.8	-0.001811
2.81667	-0.001794
2.83333	-0.002045
2.85	-0.001935
2.86667	-0.001446
2.88333	-0.002007
2.9	-0.003683
2.91667	-0.005355
2.93333	-0.006526
2.95	-0.006527
2.96667	-0.004279
2.98333	-0.003959
3	-0.00669
3.01667	-0.007531
3.03333	-0.130332
3.05	-0.394686
3.06667	-0.543584
3.08333	-0.684123
3.1	-0.732382
3.11667	-0.678751
3.13333	-0.600845
3.15	-0.51222
3.16667	-0.423064
3.18333	-0.351519
3.2	-0.307973
3.21667	-0.290876
3.23333	-0.287424
3.25	-0.276862
3.26667	-0.269801
3.28333	-0.246279
3.3	-0.216746
3.31667	-0.195907
3.33333	-0.178617
3.35	-0.161107
3.36667	-0.142848
3.38333	-0.127217
3.4	-0.113307
3.41667	-0.101698
3.43333	-0.092518
3.45	-0.084219
3.46667	-0.077687
3.48333	-0.072285
3.5	-0.066253
3.51667	-0.059871
3.53333	-0.053741
3.55	-0.048035
3.56667	-0.043829
3.58333	-0.039313
3.6	-0.034457
3.61667	-0.031144
3.63333	-0.027442
3.65	-0.02349
3.66667	-0.019628
3.68333	-0.017496
3.7	-0.015745
3.71667	-0.013435
3.73333	-0.010335
3.75	-0.007315
3.76667	-0.004795
3.78333	-0.003475
3.8	-0.002885
3.81667	-0.002075
3.83333	-0.001045
3.85	-0.000645
3.86667	-0.000253
3.88333	0.000609
3.9	0.001551
3.91667	0.002583
3.93333	0.003426
3.95	0.003782
3.96667	0.003668
3.98333	0.003153
4	0.003129
4.01667	0.003598
4.03333	0.00414
4.05	0.004412
4.06667	0.004873
4.08333	0.005315
4.1	0.005532
4.11667	0.005292
4.13333	0.005131
4.15	0.004911
4.16667	0.004901
4.18333	0.004879
4.2	0.004508
4.21667	0.004148
4.23333	0.003967
4.25	0.003948
4.26667	0.003689
4.28333	0.00349
4.3	0.0032
4.31667	0.002731
4.33333	0.002635
4.35	0.002848
4.36667	0.002841
4.38333	0.002713
4.4	0.002116
4.41667	0.001353
4.43333	0.000636
4.45	0.000279
4.46667	0.000193
4.48333	0.000806
4.5	0.001094
4.51667	0.001406
4.53333	0.001208
4.55	0.0009
4.56667	0.000542
4.58333	0.000229
4.6	-3e-06
4.61667	5.5e-05
4.63333	4.3e-05
4.65	-2.8e-05
4.66667	0.000424
4.68333	0.000746
4.7	0.000408
4.71667	0.000109
4.73333	-1.8e-05
4.75	0.000245
4.76667	-0.000372
4.78333	-0.000589
4.8	-0.001546
4.81667	-0.002113
4.83333	-0.002072
4.85	-0.00257
4.86667	-0.002789
4.88333	-0.002577
4.9	-0.002507
4.91667	-0.004219
4.93333	-0.006071
4.95	-0.006753
4.96667	-0.005685
4.98333	-0.00401
5	-0.008755
5.01667	-0.005581
5.03333	-0.022577
5.05	-0.158863
5.06667	-0.295412
5.08333	-0.418371
5.1	-0.49959
5.11667	-0.483409
5.13333	-0.453509
5.15	-0.401741
5.16667	-0.336613
5.18333	-0.286485
5.2	-0.247487
5.21667	-0.22402
5.23333	-0.201424
5.25	-0.189308
5.26667	-0.181263
5.28333	-0.178927
5.3	-0.168132
5.31667	-0.155288
5.33333	-0.143414
5.35	-0.129621
5.36667	-0.116737
5.38333	-0.102764
5.4	-0.090041
5.41667	-0.081178
5.43333	-0.073335
5.45	-0.067803
5.46667	-0.062911
5.48333	-0.057019
5.5	-0.052597
5.51667	-0.048715
5.53333	-0.042223
5.55	-0.037271
5.56667	-0.033169
5.58333	-0.030137
5.6	-0.027235
5.61667	-0.025153
5.63333	-0.02273
5.65	-0.020028
5.66667	-0.017626
5.68333	-0.015683
5.7	-0.01413
5.71667	-0.012397
5.73333	-0.010934
5.75	-0.00979
5.76667	-0.009287
5.78333	-0.008592
5.8	-0.007508
5.81667	-0.006313
5.83333	-0.004858
5.85	-0.003703
5.86667	-0.002866
5.88333	-0.001899
5.9	-0.000842
5.91667	0.000335
5.93333	0.001312
5.95	0.001732
5.96667	0.001661
5.98333	0.001511
6	0.001591
6.01667	0.001961
6.03333	0.002524
6.05	0.003167
6.06667	0.00371
6.08333	0.004293
6.1	0.004967
6.11667	0.005284
6.13333	0.00533
6.15	0.004907
6.16667	0.004073
6.18333	0.003213
6.2	0.002704
6.21667	0.002275
6.23333	0.001865
6.25	0.001396
6.26667	0.001141
6.28333	0.000987
6.3	0.001023
6.31667	0.001138
6.33333	0.000945
6.35	0.001226
6.36667	0.001387
6.38333	0.001358
6.4	0.000919
6.41667	0.000331
6.43333	8e-06
6.45	4.5e-05
6.46667	0.000292
6.48333	0.000928
6.5	0.001738
6.51667	0.0025
6.53333	0.002803
6.55	0.002405
6.56667	0.001978
6.58333	0.001303
6.6	0.000691
6.61667	-2e-06
6.63333	-0.000404
6.65	-0.000387
6.66667	-0.000386
6.68333	-0.000495
6.7	-0.000643
6.71667	-0.000742
6.73333	-0.000601
6.75	-0.000157
6.76667	5.7e-05
6.78333	-0.000139
6.8	-0.000835
6.81667	-0.001351
6.83333	-0.001835
6.85	-0.002339
6.86667	-0.002284
6.88333	-0.001338
6.9	-0.000162
6.91667	-0.000665
6.93333	-0.001539
6.95	-0.001612
6.96667	-0.003415
6.98333	-0.006117
7	-0.006929
7.01667	-0.005221
7.03333	-0.039193
7.05	-0.159875
7.06667	-0.261906
7.08333	-0.365526
7.1	-0.419026
7.11667	-0.390976
7.13333	-0.358417
7.15	-0.312985
7.16667	-0.254293
7.18333	-0.209231
7.2	-0.17545
7.21667	-0.156367
7.23333	-0.145763
7.25	-0.143229
7.26667	-0.139765
7.28333	-0.136351
7.3	-0.129126
7.31667	-0.118639
7.33333	-0.108992
7.35	-0.099785
7.36667	-0.092208
7.38333	-0.08455
7.4	-0.07779
7.41667	-0.07283
7.43333	-0.067
7.45	-0.06141
7.46667	-0.056497
7.48333	-0.052514
7.5	-0.048371
7.51667	-0.044027
7.53333	-0.040304
7.55	-0.037167
7.56667	-0.03456
7.58333	-0.031642
7.6	-0.028785
7.61667	-0.026437
7.63333	-0.024496
7.65	-0.022735
7.66667	-0.021033
7.68333	-0.018892
7.7	-0.016299
7.71667	-0.013663
7.73333	-0.011058
7.75	-0.008882
7.76667	-0.006826
7.78333	-0.004797
7.8	-0.002867
7.81667	-0.001206
7.83333	0.000385
7.85	0.000255
7.86667	0.00025
7.88333	9.6e-05
7.9	5.2e-05
7.91667	-9.2e-05
7.93333	0.000494
7.95	0.001125
7.96667	0.002306
7.98333	0.003068
8	0.003619
8.01667	0.003782
8.03333	0.003489
8.05	0.002686
8.06667	0.002434
8.08333	0.002001
8.1	0.002011
8.11667	0.001564
8.13333	0.001178
8.15	0.001352
8.16667	0.001465
8.18333	0.001203
8.2	0.000953
8.21667	0.001053
8.23333	0.001304
8.25	0.001434
8.26667	0.001449
8.28333	0.001506
8.3	0.001553
8.31667	0.00154
8.33333	0.001417
8.35	0.00112
8.36667	0.000943
8.38333	0.000836
8.4	0.000759
8.41667	0.000633
8.43333	0.000601
8.45	0.00074
8.46667	0.001068
8.48333	0.001226
8.5	0.001335
8.51667	0.001707
8.53333	0.002029
8.55	0.001961
8.56667	0.001682
8.58333	0.001165
8.6	0.000318
8.61667	-0.000789
8.63333	-0.001876
8.65	-0.002583
8.66667	-0.00314
8.68333	-0.003148
8.7	-0.002886
8.71667	-0.002364
8.73333	-0.001952
8.75	-0.001632
8.76667	-0.001642
8.78333	-0.001343
8.8	-0.001663
8.81667	-0.002174
8.83333	-0.002677
8.85	-0.002971
8.86667	-0.002714
8.88333	-0.001158
8.9	0.000918
8.91667	0.002301
8.93333	0.002895
8.95	0.001428
8.96667	-0.001418
8.98333	-0.006336
9	-0.008575
9.01667	-0.006083
9.03333	-0.029902
9.05	-0.133691
9.06667	-0.217091
9.08333	-0.299153
9.1	-0.346624
9.11667	-0.322335
9.13333	-0.305516
9.15	-0.264049
9.16667	-0.205682
9.18333	-0.160526
9.2	-0.122219
9.21667	-0.101412
9.23333	-0.099707
9.25	-0.100703
9.26667	-0.097018
9.28333	-0.093433
9.3	-0.088449
9.31667	-0.082666
9.33333	-0.077913
9.35	-0.072811
9.36667	-0.067268
9.38333	-0.061866
9.4	-0.059045
9.41667	-0.055724
9.43333	-0.052383
9.45	-0.048652
9.46667	-0.044741
9.48333	-0.041082
9.5	-0.037533
9.51667	-0.034663
9.53333	-0.031934
9.55	-0.029356
9.56667	-0.027038
9.58333	-0.02543
9.6	-0.023912
9.61667	-0.022374
9.63333	-0.020567
9.65	-0.018631
9.66667	-0.016724
9.68333	-0.015298
9.7	-0.014161
9.71667	-0.013396
9.73333	-0.012861
9.75	-0.011975
9.76667	-0.01175
9.78333	-0.011655
9.8	-0.010521
9.81667	-0.009197
9.83333	-0.008142
9.85	-0.007248
9.86667	-0.006565
9.88333	-0.006011
9.9	-0.005658
9.91667	-0.004985
9.93333	-0.004932
9.95	-0.005089
9.96667	-0.004667
9.98333	-0.004174
10	-0.003912
10.0167	-0.0038
10.0333	-0.003228
10.05	-0.002406
10.0667	-0.001875
10.0833	-0.001433
10.1	-0.000781
10.1167	-0.0006
10.1333	-0.000869
10.15	-0.001238
10.1667	-0.001467
10.1833	-0.001826
10.2	-0.002215
10.2167	-0.002645
10.2333	-0.002904
10.25	-0.002733
10.2667	-0.002512
10.2833	-0.001901
10.3	-0.001129
10.3167	-0.000628
10.3333	6.4e-05
10.35	0.000647
10.3667	0.001041
10.3833	0.001155
10.4	0.001259
10.4167	0.001392
10.4333	0.001391
10.45	0.001889
10.4667	0.002187
10.4833	0.002366
10.5	0.002345
10.5167	0.002479
10.5333	0.003063
10.55	0.003717
10.5667	0.003942
10.5833	0.003428
10.6	0.003458
10.6167	0.003018
10.6333	0.002238
10.65	0.001298
10.6667	0.00062
10.6833	0.000104
10.7	-0.000441
10.7167	-0.000747
10.7333	-0.000422
10.75	0.000194
10.7667	0.000102
10.7833	-0.000771
10.8	-0.001024
10.8167	-0.001067
10.8333	-0.001349
10.85	-0.001771
10.8667	-0.002093
10.8833	-0.002375
10.9	-0.003167
10.9167	-0.002909
10.9333	-0.002441
10.95	-0.002804
10.9667	-0.004246
10.9833	-0.001848
11	-0.005061
11.0167	-0.007164
11.0333	-0.021486
11.05	-0.119949
11.0667	-0.201412
11.0833	-0.278005
11.1	-0.327768
11.1167	-0.299091
11.1333	-0.263324
11.15	-0.215707
11.1667	-0.16878
11.1833	-0.128123
11.2	-0.093426
11.2167	-0.074629
11.2333	-0.069672
11.25	-0.074515
11.2667	-0.078658
11.2833	-0.07846
11.3	-0.075503
11.3167	-0.071365
11.3333	-0.066798
11.35	-0.06295
11.3667	-0.060582
11.3833	-0.057804
11.4	-0.054006
11.4167	-0.051527
11.4333	-0.049869
11.45	-0.047831
11.4667	-0.044912
11.4833	-0.041182
11.5	-0.037513
11.5167	-0.034433
11.5333	-0.031314
11.55	-0.028674
11.5667	-0.026833
11.5833	-0.025372
11.6	-0.024112
11.6167	-0.022741
11.6333	-0.021009
11.65	-0.019577
11.6667	-0.017915
11.6833	-0.016123
11.7	-0.014581
11.7167	-0.012797
11.7333	-0.011323
11.75	-0.010419
11.7667	-0.009345
11.7833	-0.008061
11.8	-0.006945
11.8167	-0.006339
11.8333	-0.005793
11.85	-0.005327
11.8667	-0.00519
11.8833	-0.004862
11.9	-0.004254
11.9167	-0.004326
11.9333	-0.004478
11.95	-0.004658
11.9667	-0.004628
11.9833	-0.004457
12	-0.004197
12.0167	-0.003786
12.0333	-0.003123
12.05	-0.0026
12.0667	-0.002137
12.0833	-0.001223
12.1	-0.0008
12.1167	-0.001084
12.1333	-0.001638
12.15	-0.001691
12.1667	-0.001255
12.1833	-0.000808
12.2	-0.000198
12.2167	0.000502
12.2333	0.000922
12.25	0.001441
12.2667	0.001923
12.2833	0.002377
12.3	0.002371
12.3167	0.001945
12.3333	0.001259
12.35	0.000746
12.3667	0.000494
12.3833	0.000713
12.4	0.001421
12.4167	0.002149
12.4333	0.002831
12.45	0.003243
12.4667	0.003545
12.4833	0.003828
12.5	0.00345
12.5167	0.003174
12.5333	0.002559
12.55	0.002013
12.5667	0.001518
12.5833	0.000522
12.6	0.000226
12.6167	-0.00038
12.6333	-0.001316
12.65	-0.001773
12.6667	-0.00182
12.6833	-0.00191
12.7	-0.00205
12.7167	-0.002611
12.7333	-0.003501
12.75	-0.004374
12.7667	-0.004851
12.7833	-0.004648
12.8	-0.004104
12.8167	-0.003401
12.8333	-0.002943
12.85	-0.002657
12.8667	-0.002352
12.8833	-0.001416
12.9	-0.00037
12.9167	0.001499
12.9333	0.003378
12.95	0.004167
12.9667	0.005766
12.9833	0.006274
13	0.003186
13.0167	0.001439
13.0333	0.001651
13.05	-0.069197
13.0667	-0.155686
13.0833	-0.22026
13.1	-0.281264
13.1167	-0.269048
13.1333	-0.242262
13.15	-0.205119
13.1667	-0.155989
13.1833	-0.108759
13.2	-0.074869
13.2167	-0.05125
13.2333	-0.046024
13.25	-0.05209
13.2667	-0.053416
13.2833	-0.051112
13.3	-0.049928
13.3167	-0.04764
13.3333	-0.044552
13.35	-0.042314
13.3667	-0.040586
13.3833	-0.039519
13.4	-0.037826
13.4167	-0.035704
13.4333	-0.033402
13.45	-0.03158
13.4667	-0.029199
13.4833	-0.027302
13.5	-0.025906
13.5167	-0.024549
13.5333	-0.022622
13.55	-0.020478
13.5667	-0.018317
13.5833	-0.016756
13.6	-0.015515
13.6167	-0.014243
13.6333	-0.012866
13.65	-0.01166
13.6667	-0.010654
13.6833	-0.009798
13.7	-0.008782
13.7167	-0.007691
13.7333	-0.00716
13.75	-0.006679
13.7667	-0.006108
13.7833	-0.005488
13.8	-0.005092
13.8167	-0.004586
13.8333	-0.004201
13.85	-0.003875
13.8667	-0.00375
13.8833	-0.003479
13.9	-0.003089
13.9167	-0.002608
13.9333	-0.002407
13.95	-0.002628
13.9667	-0.002802
13.9833	-0.002786
14	-0.002599
14.0167	-0.002443
14.0333	-0.00239
14.05	-0.002148
14.0667	-0.001816
14.0833	-0.001494
14.1	-0.001082
14.1167	-0.000943
14.1333	-0.001004
14.15	-0.000825
14.1667	-0.000376
14.1833	0.000113
14.2	0.000441
14.2167	0.000429
14.2333	0.000197
14.25	0.000145
14.2667	3e-06
14.2833	7.2e-05
14.3	-1.9e-05
14.3167	-0.00015
14.3333	-0.000382
14.35	-0.000331
14.3667	-1e-05
14.3833	0.000322
14.4	0.000404
14.4167	6.6e-05
14.4333	-0.00023
14.45	-4.3e-05
14.4667	0.000464
14.4833	0.00075
14.5	0.000827
14.5167	0.000729
14.5333	0.000433
14.55	-7.4e-05
14.5667	-0.000511
14.5833	-0.000877
14.6	-0.000915
14.6167	-0.000873
14.6333	-0.000851
14.65	-0.000559
14.6667	-6.5e-05
14.6833	9.8e-05
14.7	0.0004
14.7167	0.000743
14.7333	0.001195
14.75	0.001302
14.7667	0.001418
14.7833	0.001483
14.8	0.001508
14.8167	0.001693
14.8333	0.001876
14.85	0.002705
14.8667	0.003614
14.8833	0.004053
14.9	0.004602
14.9167	0.005352
14.9333	0.005466
14.95	0.00347
14.9667	0.003363
14.9833	0.005017
15	0.005043
15.0167	0.0002
15.0333	-0.011943
15.05	-0.092476
15.0667	-0.156228
15.0833	-0.212239
15.1	-0.266981
15.1167	-0.237403
15.1333	-0.209084
15.15	-0.175693
15.1667	-0.128445
15.1833	-0.078897
15.2	-0.045679
15.2167	-0.025191
15.2333	-0.026588
15.25	-0.031643
15.2667	-0.035087
15.2833	-0.037691
15.3	-0.038375
15.3167	-0.037125
15.3333	-0.036184
15.35	-0.035872
15.3667	-0.03603
15.3833	-0.035428
15.4	-0.034023
15.4167	-0.033317
15.4333	-0.032171
15.45	-0.030685
15.4667	-0.029169
15.4833	-0.027051
15.5	-0.024913
15.5167	-0.023075
15.5333	-0.021387
15.55	-0.020009
15.5667	-0.01878
15.5833	-0.017852
15.6	-0.016623
15.6167	-0.015234
15.6333	-0.013687
15.65	-0.01206
15.6667	-0.010482
15.6833	-0.009255
15.7	-0.008318
15.7167	-0.007463
15.7333	-0.006669
15.75	-0.006065
15.7667	-0.005831
15.7833	-0.005698
15.8	-0.005728
15.8167	-0.005589
15.8333	-0.005201
15.85	-0.004702
15.8667	-0.004724
15.8833	-0.004642
15.9	-0.00416
15.9167	-0.003538
15.9333	-0.003066
15.95	-0.002696
15.9667	-0.002393
15.9833	-0.00243
16	-0.002347
16.0167	-0.001774
16.0333	-0.001856
16.05	-0.001553
16.0667	-0.00105
16.0833	-0.000787
16.1	-0.000824
16.1167	-0.000999
16.1333	-0.001117
16.15	-0.001465
16.1667	-0.001974
16.1833	-0.002242
16.2	-0.00187
16.2167	-0.00152
16.2333	-0.00152
16.25	-0.00173
16.2667	-0.00153
16.2833	-0.001721
16.3	-0.002222
16.3167	-0.002393
16.3333	-0.002504
16.35	-0.002757
16.3667	-0.002708
16.3833	-0.002619
16.4	-0.002429
16.4167	-0.00195
16.4333	-0.001204
16.45	-0.000382
16.4667	0.000241
16.4833	0.000923
16.5	0.001595
16.5167	0.002084
16.5333	0.002322
16.55	0.002309
16.5667	0.001967
16.5833	0.001695
16.6	0.001461
16.6167	0.001217
16.6333	0.001263
16.65	0.001438
16.6667	0.001554
16.6833	0.00181
16.7	0.001985
16.7167	0.001801
16.7333	0.001206
16.75	0.000632
16.7667	0.000438
16.7833	0.000344
16.8	0.000389
16.8167	0.000415
16.8333	0.000242
16.85	-1e-06
16.8667	-0.000264
16.8833	2.3e-05
16.9	0.00083
16.9167	0.001117
16.9333	0.000336
16.95	-0.000536
16.9667	0.000162
16.9833	-0.00069
17	-0.00239
17.0167	-0.00534
17.0333	-0.006771
17.05	-0.069761
17.0667	-0.137631
17.0833	-0.19273
17.1	-0.251169
17.1167	-0.228028
17.1333	-0.196506
17.15	-0.164125
17.1667	-0.120912
17.1833	-0.072629
17.2	-0.036276
17.2167	-0.015553
17.2333	-0.016499
17.25	-0.023124
17.2667	-0.028289
17.2833	-0.030104
17.3	-0.029509
17.3167	-0.028253
17.3333	-0.027496
17.35	-0.027339
17.3667	-0.026972
17.3833	-0.026455
17.4	-0.026656
17.4167	-0.026727
17.4333	-0.026658
17.45	-0.026579
17.4667	-0.02619
17.4833	-0.025448
17.5	-0.024507
17.5167	-0.023155
17.5333	-0.021764
17.55	-0.020812
17.5667	-0.020438
17.5833	-0.019704
17.6	-0.01932
17.6167	-0.018586
17.6333	-0.017391
17.65	-0.016434
17.6667	-0.016167
17.6833	-0.01645
17.7	-0.015754
17.7167	-0.014635
17.7333	-0.013646
17.75	-0.012486
17.7667	-0.011167
17.7833	-0.009157
17.8	-0.007086
17.8167	-0.006623
17.8333	-0.006791
17.85	-0.006728
17.8667	-0.006846
17.8833	-0.00675
17.9	-0.006425
17.9167	-0.005959
17.9333	-0.005434
17.95	-0.004848
17.9667	-0.003919
17.9833	-0.0024
18	-0.001101
18.0167	-0.000232
18.0333	0.000618
18.05	0.00101
18.0667	0.000822
18.0833	0.000395
18.1	1.7e-05
18.1167	5.1e-05
18.1333	0.000477
18.15	0.000733
18.1667	0.000839
18.1833	0.001005
18.2	0.001453
18.2167	0.001803
18.2333	0.002142
18.25	0.002242
18.2667	0.002191
18.2833	0.002204
18.3	0.002026
18.3167	0.001339
18.3333	0.000732
18.35	0.000555
18.3667	0.000349
18.3833	0.000114
18.4	-2.1e-05
18.4167	4.3e-05
18.4333	0.000278
18.45	0.000613
18.4667	0.000738
18.4833	0.000393
18.5	0.000538
18.5167	0.000752
18.5333	0.000905
18.55	0.000948
18.5667	0.000762
18.5833	0.000565
18.6	0.000396
18.6167	6.6e-05
18.6333	8.5e-05
18.65	8.5e-05
18.6667	-0.000205
18.6833	-0.000741
18.7	-0.001257
18.7167	-0.001534
18.7333	-0.00154
18.75	-0.001447
18.7667	-0.001721
18.7833	-0.002266
18.8	-0.00225
18.8167	-0.002015
18.8333	-0.001991
18.85	-0.002015
18.8667	-0.002409
18.8833	-0.002823
18.9	-0.002887
18.9167	-0.002885
18.9333	-0.002469
18.95	-0.002213
18.9667	-0.002527
18.9833	-0.00113
19	0.00073
19.0167	0.001097
19.0333	0.006135
19.05	-0.041318
19.0667	-0.119451
19.0833	-0.17355
19.1	-0.236781
19.1167	-0.231322
19.1333	-0.188862
19.15	-0.158343
19.1667	-0.12071
19.1833	-0.083748
19.2	-0.041975
19.2167	-0.013002
19.2333	-0.008091
19.25	-0.015033
19.2667	-0.021856
19.2833	-0.026649
19.3	-0.030341
19.3167	-0.032656
19.3333	-0.033373
19.35	-0.033489
19.3667	-0.033446
19.3833	-0.033993
19.4	-0.035202
19.4167	-0.034602
19.4333	-0.034302
19.45	-0.033591
19.4667	-0.032131
19.4833	-0.031123
19.5	-0.030454
19.5167	-0.029116
19.5333	-0.027237
19.55	-0.025449
19.5667	-0.023491
19.5833	-0.021803
19.6	-0.020186
19.6167	-0.018388
19.6333	-0.01731
19.65	-0.015741
19.6667	-0.015283
19.6833	-0.014944
19.7	-0.014696
19.7167	-0.015086
19.7333	-0.014966
19.75	-0.014616
19.7667	-0.014305
19.7833	-0.014135
19.8	-0.013763
19.8167	-0.012669
19.8333	-0.011146
19.85	-0.010232
19.8667	-0.010049
19.8833	-0.009952
19.9	-0.009284
19.9167	-0.009016
19.9333	-0.008878
19.95	-0.00842
19.9667	-0.008067
19.9833	-0.007194
20	-0.00643
20.0167	-0.005627
20.0333	-0.004512
20.05	-0.003172
20.0667	-0.001982
20.0833	-0.000742
20.1	0.000408
20.1167	0.001371
20.1333	0.002149
20.15	0.002267
20.1667	0.002116
20.1833	0.002014
20.2	0.001867
20.2167	0.001344
20.2333	0.000671
20.25	0.000609
20.2667	0.001156
20.2833	0.00183
20.3	0.002377
20.3167	0.002774
20.3333	0.00299
20.35	0.002847
20.3667	0.002593
20.3833	0.002129
20.4	0.001275
20.4167	1.1e-05
20.4333	-0.000482
20.45	-0.000437
20.4667	-0.000673
20.4833	-0.000809
20.5	-0.001045
20.5167	-0.001288
20.5333	-0.001407
20.55	-0.001107
20.5667	-0.000796
20.5833	-0.000825
20.6	-0.001001
20.6167	-0.001574
20.6333	-0.001287
20.65	-0.00163
20.6667	-0.001483
20.6833	-0.001003
20.7	-0.000361
20.7167	0.000262
20.7333	0.000684
20.75	0.000886
20.7667	0.000793
20.7833	0.000751
20.8	0.000599
20.8167	0.000486
20.8333	0.000534
20.85	0.000447
20.8667	0.00048
20.8833	0.001453
20.9	0.002236
20.9167	0.001751
20.9333	0.000608
20.95	-0.000964
20.9667	-0.002487
20.9833	-0.004049
21	-0.005999
21.0167	-0.008628
21.0333	-0.008696
21.05	-0.044685
21.0667	-0.121873
21.0833	-0.162189
21.1	-0.210545
21.1167	-0.22008
21.1333	-0.183235
21.15	-0.15337
21.1667	-0.108493
21.1833	-0.067266
21.2	-0.037719
21.2167	-0.012842
21.2333	0.000116
21.25	-0.001135
21.2667	-0.007806
21.2833	-0.013837
21.3	-0.018618
21.3167	-0.021939
21.3333	-0.023729
21.35	-0.024439
21.3667	-0.024798
21.3833	-0.025548
21.4	-0.027268
21.4167	-0.027948
21.4333	-0.028427
21.45	-0.028076
21.4667	-0.027476
21.4833	-0.027006
21.5	-0.026265
21.5167	-0.025015
21.5333	-0.023935
21.55	-0.023075
21.5667	-0.021805
21.5833	-0.020236
21.6	-0.018607
21.6167	-0.017238
21.6333	-0.016299
21.65	-0.015611
21.6667	-0.014734
21.6833	-0.013396
21.7	-0.012289
21.7167	-0.011062
21.7333	-0.010267
21.75	-0.009612
21.7667	-0.008797
21.7833	-0.008082
21.8	-0.007398
21.8167	-0.006706
21.8333	-0.005834
21.85	-0.005122
21.8667	-0.00483
21.8833	-0.00485
21.9	-0.004462
21.9167	-0.003944
21.9333	-0.003496
21.95	-0.003198
21.9667	-0.003053
21.9833	-0.00258
22	-0.002446
22.0167	-0.002912
22.0333	-0.003279
22.05	-0.00363
22.0667	-0.003642
22.0833	-0.003774
22.1	-0.002625
22.1167	-0.001788
22.1333	-0.001135
22.15	-0.001233
22.1667	-0.00161
22.1833	-0.001138
22.2	-0.000478
22.2167	-0.000262
22.2333	-0.000866
22.25	-0.00119
22.2667	-0.001764
22.2833	-0.002162
22.3	-0.001932
22.3167	-0.001333
22.3333	-0.000663
22.35	0.000196
22.3667	0.000551
22.3833	0.000184
22.4	-0.000102
22.4167	-0.000119
22.4333	-0.000326
22.45	-0.000618
22.4667	-0.00063
22.4833	-0.000482
22.5	-8.4e-05
22.5167	0.000453
22.5333	0.000516
22.55	0.000709
22.5667	0.000852
22.5833	0.000986
22.6	0.001307
22.6167	0.001656
22.6333	0.001775
22.65	0.001554
22.6667	0.001333
22.6833	0.00116
22.7	0.001176
22.7167	0.001451
22.7333	0.001446
22.75	0.001021
22.7667	0.000683
22.7833	0.000273
22.8	-0.000396
22.8167	-0.000935
22.8333	-0.001125
22.85	-0.001339
22.8667	-0.001303
22.8833	-0.001318
22.9	-0.001472
22.9167	-0.001498
22.9333	-0.002048
22.95	-0.004268
22.9667	-0.005748
22.9833	-0.005308
23	-0.00254
23.0167	-0.004246
23.0333	-0.003361
23.05	-0.047646
23.0667	-0.121822
23.0833	-0.162419
23.1	-0.202128
23.1167	-0.192688
23.1333	-0.161637
23.15	-0.136636
23.1667	-0.099948
23.1833	-0.05631
23.2	-0.022722
23.2167	-0.009064
23.2333	-0.008437
23.25	-0.01221
23.2667	-0.017224
23.2833	-0.020208
23.3	-0.022442
23.3167	-0.023176
23.3333	-0.023561
23.35	-0.023805
23.3667	-0.02371
23.3833	-0.023644
23.4	-0.023879
23.4167	-0.024343
23.4333	-0.024216
23.45	-0.02407
23.4667	-0.023944
23.4833	-0.023137
23.5	-0.02201
23.5167	-0.020982
23.5333	-0.020014
23.55	-0.018916
23.5667	-0.017917
23.5833	-0.017216
23.6	-0.016705
23.6167	-0.016205
23.6333	-0.015754
23.65	-0.0152
23.6667	-0.014235
23.6833	-0.013321
23.7	-0.012686
23.7167	-0.012541
23.7333	-0.012751
23.75	-0.013021
23.7667	-0.013211
23.7833	-0.012952
23.8	-0.01224
23.8167	-0.011454
23.8333	-0.010658
23.85	-0.009972
23.8667	-0.009266
23.8833	-0.008496
23.9	-0.007913
23.9167	-0.007389
23.9333	-0.006955
23.95	-0.006542
23.9667	-0.005863
23.9833	-0.005251
24	-0.004748
24.0167	-0.004616
24.0333	-0.004714
24.05	-0.004564
24.0667	-0.003632
24.0833	-0.0021
24.1	-0.000918
24.1167	-0.000416
24.1333	-7.3e-05
24.15	-4e-05
24.1667	-0.000337
24.1833	-0.000854
24.2	-0.000659
24.2167	-0.000304
24.2333	-6.9e-05
24.25	0.000166
24.2667	0.000471
24.2833	0.000721
24.3	0.00096
24.3167	0.001188
24.3333	0.001226
24.35	0.001504
24.3667	0.002401
24.3833	0.003653
24.4	0.004165
24.4167	0.003928
24.4333	0.00357
24.45	0.003353
24.4667	0.00303
24.4833	0.002496
24.5	0.002042
24.5167	0.001859
24.5333	0.002137
24.55	0.001936
24.5667	0.001725
24.5833	0.001993
24.6	0.002514
24.6167	0.002932
24.6333	0.003161
24.65	0.003159
24.6667	0.002968
24.6833	0.002668
24.7	0.001953
24.7167	0.000577
24.7333	-0.000619
24.75	-0.001545
24.7667	-0.00245
24.7833	-0.002784
24.8	-0.002339
24.8167	-0.001643
24.8333	-0.001418
24.85	-0.001604
24.8667	-0.001682
24.8833	-0.00229
24.9	-0.004037
24.9167	-0.005525
24.9333	-0.006468
24.95	-0.006692
24.9667	-0.005146
24.9833	-0.00184
25	-0.003765
25.0167	-0.004876
25.0333	0.003443
25.05	-0.035569
25.0667	-0.10742
25.0833	-0.145854
25.1	-0.188824
25.1167	-0.186054
25.1333	-0.159093
25.15	-0.134753
25.1667	-0.096487
25.1833	-0.052505
25.2	-0.013803
25.2167	0.014948
25.2333	0.02621
25.25	0.019325
25.2667	0.008578
25.2833	0.00145
25.3	-0.004347
25.3167	-0.008415
25.3333	-0.009801
25.35	-0.009978
25.3667	-0.010355
25.3833	-0.010492
25.4	-0.012121
25.4167	-0.015498
25.4333	-0.015885
25.45	-0.016832
25.4667	-0.01712
25.4833	-0.01639
25.5	-0.015608
25.5167	-0.014606
25.5333	-0.013524
25.55	-0.012412
25.5667	-0.011256
25.5833	-0.010325
25.6	-0.009994
25.6167	-0.009683
25.6333	-0.009483
25.65	-0.00892
25.6667	-0.008271
25.6833	-0.007862
25.7	-0.007583
25.7167	-0.007354
25.7333	-0.007055
25.75	-0.006848
25.7667	-0.006272
25.7833	-0.005285
25.8	-0.004569
25.8167	-0.004355
25.8333	-0.003941
25.85	-0.003566
25.8667	-0.003162
25.8833	-0.002712
25.9	-0.00232
25.9167	-0.002049
25.9333	-0.001668
25.95	-0.001057
25.9667	-0.001011
25.9833	-0.001243
26	-0.001354
26.0167	-0.001265
26.0333	-0.001046
26.05	-0.000714
26.0667	-0.000286
26.0833	-1.8e-05
26.1	3e-05
26.1167	-0.000192
26.1333	-0.000192
26.15	-0.000134
26.1667	-0.000185
26.1833	-0.000326
26.2	-0.000468
26.2167	-0.000486
26.2333	-0.000245
26.25	-0.000174
26.2667	-0.000222
26.2833	-9.2e-05
26.3	0.000334
26.3167	0.000769
26.3333	0.000795
26.35	0.000451
26.3667	8.6e-05
26.3833	-0.000192
26.4	-0.00048
26.4167	-0.000587
26.4333	-0.000195
26.45	0.000276
26.4667	0.000547
26.4833	0.000688
26.5	0.000758
26.5167	0.000789
26.5333	0.00066
26.55	0.00033
26.5667	-2.9e-05
26.5833	-0.000128
26.6	-4.7e-05
26.6167	5e-06
26.6333	-0.000113
26.65	-0.0003
26.6667	-0.000268
26.6833	0.000255
26.7	0.001031
26.7167	0.001527
26.7333	0.001622
26.75	0.001608
26.7667	0.001496
26.7833	0.001296
26.8	0.001086
26.8167	0.000926
26.8333	0.000967
26.85	0.00094
26.8667	0.000966
26.8833	0.001011
26.9	0.000627
26.9167	0.000382
26.9333	0.000652
26.95	-0.000297
26.9667	0.000304
26.9833	0.001015
27	0.001257
27.0167	0.000243
27.0333	0.00643
27.05	-0.024793
27.0667	-0.098776
27.0833	-0.138679
27.1	-0.181956
27.1167	-0.184894
27.1333	-0.154031
27.15	-0.126819
27.1667	-0.087674
27.1833	-0.040366
27.2	-0.004848
27.2167	0.01402
27.2333	0.015678
27.25	0.00681
27.2667	-0.001596
27.2833	-0.006122
27.3	-0.010218
27.3167	-0.012485
27.3333	-0.014116
27.35	-0.015817
27.3667	-0.017347
27.3833	-0.019827
27.4	-0.021648
27.4167	-0.024152
27.4333	-0.026487
27.45	-0.027791
27.4667	-0.028116
27.4833	-0.02804
27.5	-0.027658
27.5167	-0.027187
27.5333	-0.026276
27.55	-0.025044
27.5667	-0.023831
27.5833	-0.023334
27.6	-0.022717
27.6167	-0.02107
27.6333	-0.020003
27.65	-0.018802
27.6667	-0.017619
27.6833	-0.016466
27.7	-0.015253
27.7167	-0.01396
27.7333	-0.012723
27.75	-0.011544
27.7667	-0.010275
27.7833	-0.009016
27.8	-0.008067
27.8167	-0.007113
27.8333	-0.006288
27.85	-0.005763
27.8667	-0.005678
27.8833	-0.005632
27.9	-0.005592
27.9167	-0.005421
27.9333	-0.00543
27.95	-0.005379
27.9667	-0.005126
27.9833	-0.00478
28	-0.004463
28.0167	-0.003976
28.0333	-0.003559
28.05	-0.003019
28.0667	-0.002326
28.0833	-0.001733
28.1	-0.00147
28.1167	-0.001308
28.1333	-0.0012
28.15	-0.001051
28.1667	-0.001002
28.1833	-0.001003
28.2	-0.000614
28.2167	-5.9e-05
28.2333	0.000237
28.25	0.000443
28.2667	0.000649
28.2833	0.001096
28.3	0.00162
28.3167	0.002044
28.3333	0.002447
28.35	0.002621
28.3667	0.002597
28.3833	0.002399
28.4	0.002121
28.4167	0.002023
28.4333	0.001734
28.45	0.00205
28.4667	0.002509
28.4833	0.003008
28.5	0.003307
28.5167	0.003286
28.5333	0.002659
28.55	0.001694
28.5667	0.001128
28.5833	0.000833
28.6	-7.2e-05
28.6167	-0.001195
28.6333	-0.001888
28.65	-0.002821
28.6667	-0.003593
28.6833	-0.004096
28.7	-0.003249
28.7167	-0.002101
28.7333	-0.001324
28.75	-0.001017
28.7667	-0.00101
28.7833	-0.001114
28.8	-0.001328
28.8167	-0.001962
28.8333	-0.002416
28.85	-0.002061
28.8667	-0.001427
28.8833	-0.000644
28.9	0.00078
28.9167	0.002224
28.9333	0.003026
28.95	0.001517
28.9667	-0.001262
28.9833	-0.001081
29	-0.000929
29.0167	-0.00102
29.0333	-0.000952
29.05	-0.012544
29.0667	-0.088945
29.0833	-0.132647
29.1	-0.168842
29.1167	-0.188277
29.1333	-0.151042
29.15	-0.122577
29.1667	-0.097383
29.1833	-0.060433
29.2	-0.025152
29.2167	0.008589
29.2333	0.02616
29.25	0.027479
29.2667	0.019696
29.2833	0.011772
29.3	0.006718
29.3167	0.001695
29.3333	-0.001692
29.35	-0.003531
29.3667	-0.005239
29.3833	-0.007578
29.4	-0.010427
29.4167	-0.01232
29.4333	-0.013954
29.45	-0.015169
29.4667	-0.015723
29.4833	-0.015797
29.5	-0.016058
29.5167	-0.016638
29.5333	-0.016179
29.55	-0.015409
29.5667	-0.014731
29.5833	-0.014278
29.6	-0.013986
29.6167	-0.014053
29.6333	-0.01382
29.65	-0.01332
29.6667	-0.012435
29.6833	-0.011339
29.7	-0.009974
29.7167	-0.008408
29.7333	-0.006907
29.75	-0.00603
29.7667	-0.005392
29.7833	-0.005115
29.8	-0.005157
29.8167	-0.005106
29.8333	-0.004816
29.85	-0.004427
29.8667	-0.004478
29.8833	-0.004429
29.9	-0.004328
29.9167	-0.003857
29.9333	-0.002807
29.95	-0.001426
29.9667	-0.000517
29.9833	-0.000274
30	-0.000261
30.0167	-0.000218
30.0333	3.4e-05
30.05	6.5e-05
30.0667	-0.000179
30.0833	-0.000472
30.1	-0.000465
30.1167	-0.000249
30.1333	-0.000485
30.15	-0.000333
30.1667	-0.000211
30.1833	-1.9e-05
30.2	0.000323
30.2167	0.001053
30.2333	0.001762
30.25	0.001942
30.2667	0.001681
30.2833	0.0011
30.3	0.000438
30.3167	0.000346
30.3333	0.000215
30.35	-8.7e-05
30.3667	-0.000389
30.3833	-0.000392
30.4	-7.4e-05
30.4167	0.000184
30.4333	0.000102
30.45	1e-05
30.4667	8.9e-05
30.4833	5.8e-05
30.5	5.7e-05
30.5167	0.000316
30.5333	0.000605
30.55	0.000256
30.5667	0.000197
30.5833	5.8e-05
30.6	-0.000212
30.6167	-0.000399
30.6333	-0.000375
30.65	-0.000341
30.6667	-0.000238
30.6833	-0.000194
30.7	-0.000197
30.7167	-0.000609
30.7333	-0.001122
30.75	-0.001304
30.7667	-0.001006
30.7833	-0.000363
30.8	-0.000101
30.8167	0.000292
30.8333	0.000605
30.85	0.000669
30.8667	0.000629
30.8833	0.000778
30.9	0.001197
30.9167	0.001847
30.9333	0.00249
30.95	0.003337
30.9667	0.004944
30.9833	0.005461
31	0.005578
31.0167	0.00495
31.0333	0.005076
31.05	-0.009419
31.0667	-0.086154
31.0833	-0.129609
31.1	-0.168397
31.1167	-0.183453
31.1333	-0.14193
31.15	-0.122947
31.1667	-0.097643
31.1833	-0.057012
31.2	-0.020051
31.2167	0.010731
31.2333	0.024912
31.25	0.020055
31.2667	0.009114
31.2833	-0.000317
31.3	-0.009688
31.3167	-0.016359
31.3333	-0.021556
31.35	-0.023849
31.3667	-0.024303
31.3833	-0.023726
31.4	-0.024139
31.4167	-0.025527
31.4333	-0.026443
31.45	-0.026588
31.4667	-0.026953
31.4833	-0.026699
31.5	-0.025988
31.5167	-0.025026
31.5333	-0.023844
31.55	-0.022502
31.5667	-0.020899
31.5833	-0.01941
31.6	-0.01804
31.6167	-0.01684
31.6333	-0.015691
31.65	-0.014699
31.6667	-0.013912
31.6833	-0.013195
31.7	-0.012428
31.7167	-0.011631
31.7333	-0.010931
31.75	-0.010347
31.7667	-0.009642
31.7833	-0.009038
31.8	-0.008203
31.8167	-0.007395
31.8333	-0.006713
31.85	-0.006401
31.8667	-0.00623
31.8833	-0.006048
31.9	-0.006121
31.9167	-0.006062
31.9333	-0.005553
31.95	-0.004694
31.9667	-0.003806
31.9833	-0.00305
32	-0.002534
32.0167	-0.002178
32.0333	-0.001952
32.05	-0.001855
32.0667	-0.001382
32.0833	-0.000849
32.1	-0.000387
32.1167	-1.4e-05
32.1333	4.2e-05
32.15	7.1e-05
32.1667	0.000121
32.1833	0.000441
32.2	0.00066
32.2167	0.000864
32.2333	0.00135
32.25	0.001827
32.2667	0.001663
32.2833	0.00089
32.3	0.000371
32.3167	0.000234
32.3333	0.000546
32.35	0.000949
32.3667	0.001032
32.3833	0.001119
32.4	0.001167
32.4167	0.001355
32.4333	0.001333
32.45	0.001171
32.4667	0.000973
32.4833	0.000645
32.5	-3e-06
32.5167	-0.000161
32.5333	0.000131
32.55	0.000425
32.5667	0.000799
32.5833	0.000803
32.6	0.000567
32.6167	0.000341
32.6333	-4.5e-05
32.65	-0.000231
32.6667	-0.000658
32.6833	-0.000974
32.7	-0.001071
32.7167	-0.001529
32.7333	-0.001977
32.75	-0.001656
32.7667	-0.000994
32.7833	-0.000225
32.8	-9.7e-05
32.8167	-0.000439
32.8333	-0.000611
32.85	-0.000423
32.8667	-0.00045
32.8833	-0.000817
32.9	-0.000164
32.9167	0.001029
32.9333	0.000861
32.95	8e-06
32.9667	-0.000945
32.9833	-0.001478
33	-0.000471
33.0167	0.002252
33.0333	0.004342
33.05	-0.006719
33.0667	-0.079079
33.0833	-0.119329
33.1	-0.156635
33.1167	-0.176224
33.1333	-0.138382
33.15	-0.123401
33.1667	-0.088659
33.1833	-0.046116
33.2	-0.008124
33.2167	0.016948
33.2333	0.02656
33.25	0.022131
33.2667	0.014393
33.2833	0.007684
33.3	0.003596
33.3167	0.000637
33.3333	-0.002154
33.35	-0.003534
33.3667	-0.004564
33.3833	-0.005924
[truncated: 338 more rows]

## Sheet: Fig.3F
H216A									H221A									F251A									H311A									K322A									R329A
DP_X	DP_Y	Baseline_X	Baseline_Y	Fit_X	Fit_Y	NDH_X	NDH_Y		DP_X	DP_Y	Baseline_X	Baseline_Y	Fit_X	Fit_Y	NDH_X	NDH_Y		DP_X	DP_Y	Baseline_X	Baseline_Y	Fit_X	Fit_Y	NDH_X	NDH_Y		DP_X	DP_Y	Baseline_X	Baseline_Y	Fit_X	Fit_Y	NDH_X	NDH_Y		DP_X	DP_Y	Baseline_X	Baseline_Y	Fit_X	Fit_Y	NDH_X	NDH_Y		DP_X	DP_Y	Baseline_X	Baseline_Y	Fit_X
0.083333	-6.9e-05					0.428194	-0.712602		0.083333	0.000943					0.428194	-0.454224		0.083333	0.000507					0.761274	-0.831311		0.083333	-0.001414					0.428194	-0.102202		0.083333	-0.001999					0.761274	-0.006323		0.083333	-0.004494
0.1	0.000868					0.761274	-0.574538		0.1	0.000761					0.761274	-0.314703		0.1	-0.000371					1.09757	-0.813679		0.1	0.000236					0.761274	-0.095542		0.1	-0.001502					1.09757	0.042636		0.1	-0.003864
0.116667	0.000855					1.09757	-0.583476		0.116667	0.00071					1.09757	-0.242085		0.116667	-0.000439					1.43707	-0.838641		0.116667	0.000235					1.09757	-0.073383		0.116667	-0.001034					1.43707	-0.001999		0.116667	-0.003595
0.133333	0.001212					1.43707	-0.695129		0.133333	0.000409					1.43707	-0.259004		0.133333	-0.000217					1.77979	-0.841049		0.133333	0.000205					1.43707	-0.000893		0.133333	-0.000667					1.77979	0.032106		0.133333	-0.003265
0.15	0.001348					1.77979	-0.59673		0.15	0.000198					1.77979	-0.246508		0.15	-0.000105					2.12573	-0.849729		0.15	0.000815					1.77979	-0.076465		0.15	-0.00039					2.12573	-0.01914		0.15	-0.002965
0.166667	0.000965					2.12573	-0.487737		0.166667	0.000416					2.12573	-0.233607		0.166667	-8.3e-05					2.47488	-0.857396		0.166667	0.000584					2.12573	-0.075151		0.166667	-0.000202					2.47488	0.010318		0.166667	-0.002965
0.183333	0.000771					2.47488	-0.553988		0.183333	0.000454					2.47488	-0.192647		0.183333	-0.00012					2.82724	-0.868517		0.183333	0.000684					2.47488	-0.086603		0.183333	-4.4e-05					2.82724	0.020345		0.183333	-0.002885
0.2	0.000648					2.82724	-0.581332		0.2	0.000322					2.82724	-0.18513		0.2	1.2e-05					3.18281	-0.856499		0.2	0.000633					2.82724	-0.080374		0.2	8.4e-05					3.18281	-0.053442		0.2	-0.002715
0.216667	0.000404					3.18281	-0.552675		0.216667	0.0002					3.18281	-0.197948		0.216667	0.000434					3.5416	-0.859108		0.216667	0.000383					3.18281	-0.080431		0.216667	0.000262					3.5416	0.00193		0.216667	-0.002305
0.233333	0.0002					3.5416	-0.468722		0.233333	0.000188					3.5416	-0.177345		0.233333	0.000706					3.90361	-0.858051		0.233333	0.000403					3.5416	0.139278		0.233333	0.00033					3.90361	-0.034688		0.233333	-0.001644
0.25	0.000145					3.90361	-0.515327		0.25	0.000434					3.90361	-0.196201		0.25	0.000589					4.26882	-0.863759		0.25	0.000432					3.90361	0.152193		0.25	9.9e-05					4.26882	0.025838		0.25	-0.001313
0.266667	0.000409								0.266667	0.0007					4.26882	-0.166537		0.266667	0.000461					4.63725	-0.861523		0.266667	0.000132					4.26882	-0.039489		0.266667	-0.000151					4.63725	-0.012986		0.266667	-0.001522
0.283333	0.000724								0.283333	0.000645					4.63725	-0.170886		0.283333	6.3e-05					5.00889	-0.8815		0.283333	-0.000489					4.63725	-0.044789		0.283333	-0.000342					5.00889	-0.00237		0.283333	-0.00128
0.3	0.000878								0.3	0.000211					5.00889	-0.176994		0.3	-0.000234								0.3	-0.001249					5.00889	-0.033023		0.3	-0.000322								0.3	-0.001268
0.316667	0.000632								0.316667	-0.000395					5.38375	-0.194842		0.316667	-0.000172								0.316667	-0.00147					5.38375	0.001056		0.316667	5.8e-05								0.316667	-0.001226
0.333333	0.000113								0.333333	-0.000664								0.333333	1.1e-05								0.333333	-0.00128					5.76182	0.112208		0.333333	0.00054								0.333333	-0.001422
0.35	-0.000176								0.35	-0.000383								0.35	0.000203								0.35	-0.001171					6.14311	0.049663		0.35	0.000902								0.35	-0.001587
0.366667	-0.000386								0.366667	-0.000242								0.366667	0.000595								0.366667	-0.001032					6.52761	-0.045428		0.366667	0.000935								0.366667	-0.001822
0.383333	-0.000736								0.383333	-0.000361								0.383333	0.000487								0.383333	-0.001112								0.383333	0.001107								0.383333	-0.001787
0.4	-0.001216								0.4	-0.000274								0.4	0.000339								0.4	-0.001433								0.4	0.00121								0.4	-0.001822
0.416667	-0.001652								0.416667	-0.0001								0.416667	0.000251								0.416667	-0.001584								0.416667	0.001225								0.416667	-0.002223
0.433333	-0.002268								0.433333	0.000165								0.433333	0.000352								0.433333	-0.001454								0.433333	0.001331								0.433333	-0.002443
0.45	-0.002414								0.45	0.000489								0.45	0.000493								0.45	-0.001165								0.45	0.001607								0.45	-0.002043
0.466667	-0.00228								0.466667	0.000513								0.466667	0.000745								0.466667	-0.000955								0.466667	0.001843								0.466667	-0.001863
0.483333	-0.002148								0.483333	8.9e-05								0.483333	0.000523								0.483333	-0.001146								0.483333	0.002169								0.483333	-0.001552
0.5	-0.001811								0.5	-0.000125								0.5	0.000102								0.5	-0.000736								0.5	0.002538								0.5	-0.001125
0.516667	-0.001404								0.516667	-0.00037								0.516667	-0.000139								0.516667	-8.6e-05								0.516667	0.003047								0.516667	-0.000879
0.533333	-0.001047								0.533333	-0.000514								0.533333	-0.0003								0.533333	0.000354								0.533333	0.003406								0.533333	-0.000562
0.55	-0.00085								0.55	-0.000663								0.55	-0.000674								0.55	0.000563								0.55	0.003475								0.55	-0.000325
0.566667	-0.000897								0.566667	-0.000907								0.566667	-0.00044								0.566667	0.000384								0.566667	0.003445								0.566667	-0.000404
0.583333	-0.000986								0.583333	-0.001052								0.583333	-1.6e-05								0.583333	0.000335								0.583333	0.003544								0.583333	-0.000748
0.6	-0.001195								0.6	-0.001166								0.6	-4.2e-05								0.6	0.000976								0.6	0.003534								0.6	-0.000802
0.616667	-0.001304								0.616667	-0.000971								0.616667	-3.8e-05								0.616667	0.000927								0.616667	0.003354								0.616667	-0.000495
0.633333	-0.001293								0.633333	-0.000525								0.633333	-0.00033								0.633333	0.000628								0.633333	0.003033								0.633333	6.1e-05
0.65	-0.001164								0.65	-6.1e-05								0.65	-0.000373								0.65	0.0001								0.65	0.002731								0.65	0.000725
0.666667	-0.001136								0.666667	3e-06								0.666667	-0.000295								0.666667	0.000114								0.666667	0.002676								0.666667	0.001673
0.683333	-0.001059								0.683333	-3.3e-05								0.683333	-0.000328								0.683333	0.000557								0.683333	0.002501								0.683333	0.002642
0.7	-0.000911								0.7	-0.000131								0.7	-0.000393								0.7	0.00106								0.7	0.002416								0.7	0.00344
0.716667	-0.000593								0.716667	-0.000218								0.716667	-0.000445								0.716667	0.001143								0.716667	0.002151								0.716667	0.004028
0.733333	-0.000374								0.733333	-0.000475								0.733333	-0.000386								0.733333	0.000578								0.733333	0.001359								0.733333	0.00454
0.75	-0.000136								0.75	-0.000743								0.75	-0.000527								0.75	-0.000157								0.75	0.000901								0.75	0.005352
0.766667	3.3e-05								0.766667	-0.00087								0.766667	-0.000608								0.766667	-4.1e-05								0.766667	0.000284								0.766667	0.005825
0.783333	9.1e-05								0.783333	-0.000613								0.783333	-0.000705								0.783333	-0.000385								0.783333	-0.000573								0.783333	0.006608
0.8	0.000102								0.8	-0.000461								0.8	-0.000705								0.8	-0.00084								0.8	-0.001481								0.8	0.007133
0.816667	-0.000155								0.816667	-0.000258								0.816667	-0.000625								0.816667	-0.000922								0.816667	-0.002405								0.816667	0.007452
0.833333	-0.000471								0.833333	-0.000216								0.833333	-0.000245								0.833333	-0.001163								0.833333	-0.003514								0.833333	0.00712
0.85	-0.000317								0.85	6.6e-05								0.85	-0.000125								0.85	-0.000515								0.85	-0.004353								0.85	0.007209
0.866667	0.000337								0.866667	0.00082								0.866667	-0.000174								0.866667	7.4e-05								0.866667	-0.004631								0.866667	0.008038
0.883333	0.000807								0.883333	0.001284								0.883333	-0.000252								0.883333	0.000382								0.883333	-0.00487								0.883333	0.007843
0.9	0.000951								0.9	0.001087								0.9	-0.00021								0.9	0.000734								0.9	-0.005558								0.9	0.008708
0.916667	0.001304								0.916667	0.000401								0.916667	2e-06								0.916667	1.6e-05								0.916667	-0.006525								0.916667	0.008663
0.933333	0.002458								0.933333	0.000291								0.933333	-6.9e-05								0.933333	-0.000242								0.933333	-0.008463								0.933333	0.006859
0.95	0.002672								0.95	0.000137								0.95	0.000196								0.95	0.00117								0.95	-0.00917								0.95	0.005514
0.966667	0.002768								0.966667	0.000613								0.966667	0.000391								0.966667	0.003972								0.966667	-0.008985								0.966667	0.004688
0.983333	0.004276								0.983333	-0.000531								0.983333	-6.3e-05								0.983333	0.005728								0.983333	-0.006954								0.983333	0.004008
1	0.006934								1	-0.001695								1	0.000702								1	0.000594								1	-0.004513								1	0.001339
1.01667	0.009242								1.01667	-5.5e-05								1.01667	0.000413								1.01667	-0.00279								1.01667	-0.000752								1.01667	0.000469
1.03333	-0.001438								1.03333	-0.002677								1.03333	-0.004387								1.03333	-0.008535								1.03333	0.002368								1.03333	0.004269
1.05	-0.058704								1.05	-0.011308								1.05	-0.028907								1.05	-0.009778								1.05	-0.000914								1.05	-0.01109
1.06667	-0.05459								1.06667	-0.02355								1.06667	-0.033877								1.06667	-0.010068								1.06667	0.000957								1.06667	-0.020187
1.08333	-0.040006								1.08333	-0.034443								1.08333	-0.031048								1.08333	-0.009148								1.08333	0.003438								1.08333	-0.026314
1.1	-0.028493								1.1	-0.033442								1.1	-0.022752								1.1	-0.007839								1.1	0.005179								1.1	-0.021621
1.11667	-0.023751								1.11667	-0.0296								1.11667	-0.015745								1.11667	-0.007549								1.11667	0.00753								1.11667	-0.013837
1.13333	-0.019641								1.13333	-0.026279								1.13333	-0.006089								1.13333	-0.007068								1.13333	0.008464								1.13333	-0.004804
1.15	-0.01659								1.15	-0.022718								1.15	-0.003013								1.15	-0.006174								1.15	0.008898								1.15	-0.001231
1.16667	-0.013889								1.16667	-0.019891								1.16667	-0.000988								1.16667	-0.006181								1.16667	0.012232								1.16667	-0.000117
1.18333	-0.011879								1.18333	-0.017877								1.18333	-5.4e-05								1.18333	-0.005968								1.18333	0.014496								1.18333	0.000426
1.2	-0.010525								1.2	-0.016502								1.2	0.0001								1.2	-0.005714								1.2	0.01524								1.2	0.001722
1.21667	-0.009006								1.21667	-0.014528								1.21667	0.000123								1.21667	-0.005048								1.21667	0.016684								1.21667	0.002633
1.23333	-0.007587								1.23333	-0.013124								1.23333	0.000337								1.23333	-0.004441								1.23333	0.012524								1.23333	0.002864
1.25	-0.006478								1.25	-0.011686								1.25	0.0006								1.25	-0.004225								1.25	0.001574								1.25	0.003526
1.26667	-0.005219								1.26667	-0.009798								1.26667	0.000623								1.26667	-0.004028								1.26667	-0.009056								1.26667	0.005217
1.28333	-0.003502								1.28333	-0.008091								1.28333	9.6e-05								1.28333	-0.003381								1.28333	-0.010246								1.28333	-0.011379
1.3	-0.001954								1.3	-0.006683								1.3	-3.1e-05								1.3	-0.002821								1.3	-0.011047								1.3	-0.022142
1.31667	-0.000436								1.31667	-0.005588								1.31667	0.000112								1.31667	-0.001851								1.31667	-0.011168								1.31667	-0.019646
1.33333	0.000582								1.33333	-0.004117								1.33333	0.000285								1.33333	-0.00157								1.33333	-0.01058								1.33333	-0.016889
1.35	0.001545								1.35	-0.003476								1.35	-4.2e-05								1.35	-0.00176								1.35	-0.001571								1.35	-0.015373
1.36667	0.002384								1.36667	-0.002775								1.36667	-0.000208								1.36667	-0.00202								1.36667	0.011844								1.36667	-0.013464
1.38333	0.003312								1.38333	-0.002213								1.38333	-0.000285								1.38333	-0.001696								1.38333	0.022665								1.38333	-0.011444
1.4	0.004251								1.4	-0.001878								1.4	-0.00012								1.4	-0.001623								1.4	0.024225								1.4	-0.010214
1.41667	0.005179								1.41667	-0.001493								1.41667	0.000205								1.41667	-0.001929								1.41667	0.021926								1.41667	-0.008985
1.43333	0.006058								1.43333	-0.001058								1.43333	0.00016								1.43333	-0.001796								1.43333	0.018127								1.43333	-0.008485
1.45	0.007048								1.45	-0.000672								1.45	-0.000125								1.45	-0.000951								1.45	0.014981								1.45	-0.007875
1.46667	0.007828								1.46667	-0.000399								1.46667	-0.000319								1.46667	0.000105								1.46667	0.007906								1.46667	-0.006925
1.48333	0.008288								1.48333	-0.00017								1.48333	-0.000351								1.48333	0.000302								1.48333	0.001021								1.48333	-0.005715
1.5	0.008748								1.5	-4.1e-05								1.5	-0.000123								1.5	-0.000462								1.5	-0.001864								1.5	-0.005605
1.51667	0.009055								1.51667	-0.000122								1.51667	3.5e-05								1.51667	-0.001805								1.51667	-0.006578								1.51667	-0.005255
1.53333	0.009357								1.53333	-0.000243								1.53333	-0.000216								1.53333	-0.002057								1.53333	-0.004191								1.53333	-0.004947
1.55	0.0092								1.55	0.000142								1.55	-0.000405								1.55	-0.001638								1.55	0.006252								1.55	-0.004558
1.56667	0.008152								1.56667	0.000656								1.56667	-0.000632								1.56667	-0.001198								1.56667	0.015745								1.56667	-0.00437
1.58333	0.007785								1.58333	0.000989								1.58333	-0.000489								1.58333	-0.001739								1.58333	0.016928								1.58333	-0.004322
1.6	0.007521								1.6	0.001462								1.6	-0.000276								1.6	-0.002099								1.6	0.014551								1.6	-0.004146
1.61667	0.007207								1.61667	0.002005								1.61667	-6.2e-05								1.61667	-0.001658								1.61667	0.004186								1.61667	-0.004352
1.63333	0.006713								1.63333	0.002293								1.63333	-8.1e-05								1.63333	-0.001966								1.63333	0.002939								1.63333	-0.004508
1.65	0.006389								1.65	0.002401								1.65	-0.000281								1.65	-0.002783								1.65	0.005112								1.65	-0.004644
1.66667	0.006123								1.66667	0.002339								1.66667	-0.000571								1.66667	-0.002341								1.66667	0.006386								1.66667	-0.004151
1.68333	0.005453								1.68333	0.002257								1.68333	-0.00051								1.68333	-0.001959								1.68333	0.010819								1.68333	-0.003812
1.7	0.004784								1.7	0.002292								1.7	-0.000515								1.7	-0.001894								1.7	0.020566								1.7	-0.003895
1.71667	0.004125								1.71667	0.002644								1.71667	-0.000944								1.71667	-0.00159								1.71667	0.022632								1.71667	-0.003718
1.73333	0.003675								1.73333	0.002767								1.73333	-0.000963								1.73333	-0.001255								1.73333	-0.007041								1.73333	-0.003781
1.75	0.00288								1.75	0.00275								1.75	-0.001033								1.75	-0.00116								1.75	-0.029824								1.75	-0.003874
1.76667	0.002045								1.76667	0.002632								1.76667	-0.000872								1.76667	-0.001145								1.76667	-0.038068								1.76667	-0.004096
1.78333	0.00114								1.78333	0.0026								1.78333	-0.000738								1.78333	-0.001248								1.78333	-0.030955								1.78333	-0.004138
1.8	0.000416								1.8	0.003068								1.8	-0.000992								1.8	-0.00108								1.8	-0.024172								1.8	-0.00414
1.81667	-5.9e-05								1.81667	0.003185								1.81667	-0.001406								1.81667	-0.001173								1.81667	-0.019309								1.81667	-0.003812
1.83333	-0.000436								1.83333	0.003023								1.83333	-0.001581								1.83333	-0.001576								1.83333	-0.018506								1.83333	-0.003287
1.85	-0.000569								1.85	0.003019								1.85	-0.001968								1.85	-0.001908								1.85	-0.018553								1.85	-0.002931
1.86667	-0.000562								1.86667	0.003162								1.86667	-0.00222								1.86667	-0.001918								1.86667	-0.016381								1.86667	-0.002654
1.88333	-0.000585								1.88333	0.002855								1.88333	-0.002203								1.88333	-0.001659								1.88333	-0.012959								1.88333	-0.002488
1.9	-0.000856								1.9	0.002558								1.9	-0.002175								1.9	-0.001219								1.9	-0.010507								1.9	-0.002711
1.91667	-0.001301								1.91667	0.002341								1.91667	-0.002387								1.91667	-0.00088								1.91667	-0.009605								1.91667	-0.003261
1.93333	-0.001715								1.93333	0.00202								1.93333	-0.002496								1.93333	-0.000809								1.93333	-0.009601								1.93333	-0.003707
1.95	-0.00191								1.95	0.001729								1.95	-0.002665								1.95	-0.000938								1.95	-0.007837								1.95	-0.003723
1.96667	-0.002094								1.96667	0.001727								1.96667	-0.002504								1.96667	-0.000986								1.96667	-0.002752								1.96667	-0.003679
1.98333	-0.001973								1.98333	0.002005								1.98333	-0.002544								1.98333	-0.000964								1.98333	0.000822								1.98333	-0.003736
2	-0.001641								2	0.002233								2	-0.002606								2	-0.001212								2	0.005926								2	-0.003601
2.01667	-0.001338								2.01667	0.002237								2.01667	-0.002646								2.01667	-0.001359								2.01667	0.010035								2.01667	-0.003651
2.03333	-0.000876								2.03333	0.001811								2.03333	-0.002776								2.03333	-0.001606								2.03333	0.014354								2.03333	-0.003561
2.05	-0.000654								2.05	0.001385								2.05	-0.002695								2.05	-0.002032								2.05	0.017163								2.05	-0.003251
2.06667	-0.000602								2.06667	0.000989								2.06667	-0.002705								2.06667	-0.002258								2.06667	0.003712								2.06667	-0.00283
2.08333	-7.4e-05								2.08333	0.000831								2.08333	-0.002795								2.08333	-0.002195								2.08333	-0.007418								2.08333	-0.002583
2.1	0.000405								2.1	0.000811								2.1	-0.003102								2.1	-0.00213								2.1	-0.011711								2.1	-0.002686
2.11667	0.000713								2.11667	0.000791								2.11667	-0.003289								2.11667	-0.001984								2.11667	-0.011344								2.11667	-0.002779
2.13333	0.001042								2.13333	0.000831								2.13333	-0.003336								2.13333	-0.001879								2.13333	-0.007876								2.13333	-0.002893
2.15	0.001505								2.15	0.000821								2.15	-0.003163								2.15	-0.002073								2.15	-0.004359								2.15	-0.002918
2.16667	0.00151								2.16667	0.000708								2.16667	-0.002663								2.16667	-0.001818								2.16667	-0.000899								2.16667	-0.002845
2.18333	0.001365								2.18333	0.000574								2.18333	-0.002278								2.18333	-0.00152								2.18333	0.003669								2.18333	-0.002411
2.2	0.001361								2.2	0.00029								2.2	-0.001842								2.2	-0.001973								2.2	0.006126								2.2	-0.001847
2.21667	0.001408								2.21667	0.000176								2.21667	-0.001517								2.21667	-0.002256								2.21667	0.005814								2.21667	-0.001273
2.23333	0.0017								2.23333	0.000111								2.23333	-0.001042								2.23333	-0.002829								2.23333	0.004622								2.23333	-0.000604
2.25	0.002241								2.25	0.000274								2.25	-0.000468								2.25	-0.003462								2.25	0.002626								2.25	-7.3e-05
2.26667	0.002922								2.26667	0.000246								2.26667	-1.5e-05								2.26667	-0.003813								2.26667	0.000838								2.26667	3.9e-05
2.28333	0.003494								2.28333	-0.000181								2.28333	0.000359								2.28333	-0.003934								2.28333	0.00126								2.28333	2.1e-05
2.3	0.003651								2.3	-0.000458								2.3	0.000783								2.3	-0.004026								2.3	0.000951								2.3	8.3e-05
2.31667	0.003556								2.31667	-0.000528								2.31667	0.001413								2.31667	-0.004067								2.31667	-0.001597								2.31667	0.000298
2.33333	0.00302								2.33333	-0.000489								2.33333	0.002064								2.33333	-0.003758								2.33333	-0.004765								2.33333	0.00046
2.35	0.002345								2.35	-0.00042								2.35	0.002735								2.35	-0.003848								2.35	-0.007386								2.35	0.000431
2.36667	0.00164								2.36667	-0.000441								2.36667	0.003546								2.36667	-0.003848								2.36667	-0.010248								2.36667	0.000192
2.38333	0.00091								2.38333	-0.000452								2.38333	0.004304								2.38333	-0.003938								2.38333	-0.01096								2.38333	-0.000216
2.4	0.000193								2.4	-0.000216								2.4	0.005219								2.4	-0.004058								2.4	-0.010682								2.4	-0.000193
2.41667	-0.000385								2.41667	0.00014								2.41667	0.006284								2.41667	-0.004187								2.41667	-0.020317								2.41667	5.9e-05
2.43333	-0.000952								2.43333	0.000277								2.43333	0.007149								2.43333	-0.004946								2.43333	-0.061089								2.43333	0.000421
2.45	-0.00121								2.45	0.000283								2.45	0.007954								2.45	-0.004875								2.45	-0.072232								2.45	0.000753
2.46667	-0.001357								2.46667	0.000288								2.46667	0.008787								2.46667	-0.004323								2.46667	-0.075104								2.46667	0.000964
2.48333	-0.001535								2.48333	0.000372								2.48333	0.009732								2.48333	-0.003802								2.48333	-0.076795								2.48333	0.000799
2.5	-0.001662								2.5	0.000457								2.5	0.010607								2.5	-0.00326								2.5	-0.065815								2.5	0.000333
2.51667	-0.00165								2.51667	0.000601								2.51667	0.011732								2.51667	-0.002948								2.51667	-0.050905								2.51667	-2.3e-05
2.53333	-0.001618								2.53333	0.000905								2.53333	0.012597								2.53333	-0.002686								2.53333	-0.043205								2.53333	-0.000558
2.55	-0.001972								2.55	0.000878								2.55	0.013944								2.55	-0.002394								2.55	-0.027255								2.55	-0.000977
2.56667	-0.002206								2.56667	0.000711								2.56667	0.015256								2.56667	-0.001921								2.56667	-0.023278								2.56667	-0.001019
2.58333	-0.00278								2.58333	0.000444								2.58333	0.016457								2.58333	-0.001438								2.58333	-0.027263								2.58333	-0.001022
2.6	-0.003333								2.6	0.000417								2.6	0.017579								2.6	-0.000875								2.6	-0.030707								2.6	-0.000914
2.61667	-0.003572								2.61667	0.000789								2.61667	0.018876								2.61667	-0.000662								2.61667	0.005118								2.61667	-0.000897
2.63333	-0.003837								2.63333	0.00098								2.63333	0.020601								2.63333	-0.000689								2.63333	0.017563								2.63333	-0.000343
2.65	-0.004071								2.65	0.00061								2.65	0.022015								2.65	-0.000626								2.65	0.019992								2.65	4.9e-05
2.66667	-0.003785								2.66667	0.000231								2.66667	0.023369								2.66667	-0.000222								2.66667	0.021645								2.66667	0.000391
2.68333	-0.00317								2.68333	-3.8e-05								2.68333	0.024733								2.68333	0.000242								2.68333	0.024189								2.68333	0.000563
2.7	-0.002672								2.7	-4e-05								2.7	0.02655								2.7	0.000626								2.7	0.026692								2.7	0.000346
2.71667	-0.002298								2.71667	0.000177								2.71667	0.028489								2.71667	0.00076								2.71667	0.029766								2.71667	9.4e-05
2.73333	-0.001904								2.73333	-6e-06								2.73333	0.030428								2.73333	0.000824								2.73333	0.01659								2.73333	-0.000338
2.75	-0.001309								2.75	-0.00037								2.75	0.031617								2.75	0.000788								2.75	0.011405								2.75	-0.00044
2.76667	-0.000965								2.76667	-0.000594								2.76667	0.033711								2.76667	0.000562								2.76667	-0.004381								2.76667	-0.000102
2.78333	-0.000589								2.78333	-0.000762								2.78333	0.035997								2.78333	0.000347								2.78333	-0.012346								2.78333	0.000566
2.8	-3e-06								2.8	-0.000771								2.8	0.035953								2.8	0.000131								2.8	-0.020161								2.8	0.001081
2.81667	0.000233								2.81667	-0.00058								2.81667	0.033379								2.81667	0.000176								2.81667	0.031303								2.81667	0.001156
2.83333	0.000299								2.83333	-0.000509								2.83333	0.019905								2.83333	7e-05								2.83333	0.055381								2.83333	0.001831
2.85	0.000484								2.85	-0.000702								2.85	-0.027651								2.85	4.5e-05								2.85	0.06715								2.85	0.002177
2.86667	0.001115								2.86667	-0.000898								2.86667	-0.079043								2.86667	-6e-05								2.86667	0.027618								2.86667	0.002521
2.88333	0.002246								2.88333	-0.000874								2.88333	-0.104666								2.88333	-0.000366								2.88333	-0.01517								2.88333	0.002645
2.9	0.002878								2.9	-0.00114								2.9	-0.104298								2.9	-0.000451								2.9	-0.004686								2.9	0.001969
2.91667	0.003219								2.91667	-0.001146								2.91667	-0.091904								2.91667	-0.000826								2.91667	0.015348								2.91667	0.002272
2.93333	0.003689								2.93333	-0.000609								2.93333	-0.069434								2.93333	-0.001482								2.93333	0.029673								2.93333	0.003326
2.95	0.004009								2.95	-0.000672								2.95	-0.048954								2.95	-0.001377								2.95	-0.000163								2.95	0.004099
2.96667	0.003739								2.96667	-2.5e-05								2.96667	-0.033645								2.96667	-0.000683								2.96667	-0.012449								2.96667	0.004712
2.98333	0.002068								2.98333	0.000462								2.98333	-0.017985								2.98333	0.000842								2.98333	-0.021761								2.98333	0.005715
3	0.003218								3	-0.000964								3	-0.00272								3	-0.001724								3	0.017176								3	0.004568
3.01667	0.005826								3.01667	-0.001182								3.01667	0.003137								3.01667	0.01713								3.01667	0.024334								3.01667	0.004081
3.03333	-0.014326								3.03333	-0.020871								3.03333	-0.012346								3.03333	0.035824								3.03333	0.048962								3.03333	-0.003596
3.05	-0.085198								3.05	-0.05493								3.05	-0.134299								3.05	0.012628								3.05	-0.004217								3.05	-0.031413
3.06667	-0.1299								3.06667	-0.067519								3.06667	-0.283293								3.06667	-0.018228								3.06667	-0.051123								3.06667	-0.03901
3.08333	-0.161281								3.08333	-0.075551								3.08333	-0.371496								3.08333	-0.041684								3.08333	-0.043388								3.08333	-0.040698
3.1	-0.169235								3.1	-0.073405								3.1	-0.393482								3.1	-0.044901								3.1	-0.010683								3.1	-0.038665
3.11667	-0.138269								3.11667	-0.067708								3.11667	-0.355048								3.11667	-0.029647								3.11667	0.022692								3.11667	-0.031632
3.13333	-0.108092								3.13333	-0.061751								3.13333	-0.300144								3.13333	-0.022133								3.13333	0.0107								3.13333	-0.023289
3.15	-0.087696								3.15	-0.055024								3.15	-0.243569								3.15	-0.01791								3.15	-0.034535								3.15	-0.017287
3.16667	-0.06782								3.16667	-0.04944								3.16667	-0.195587								3.16667	-0.015027								3.16667	-0.09117								3.16667	-0.012834
3.18333	-0.051206								3.18333	-0.043436								3.18333	-0.156584								3.18333	-0.012024								3.18333	-0.045735								3.18333	-0.009461
3.2	-0.040322								3.2	-0.036752								3.2	-0.119802								3.2	-0.009681								3.2	0.00792								3.2	-0.008008
3.21667	-0.037598								3.21667	-0.032047								3.21667	-0.084999								3.21667	-0.008288								3.21667	0.000537								3.21667	-0.006894
3.23333	-0.035063								3.23333	-0.029444								3.23333	-0.054633								3.23333	-0.007045								3.23333	-0.039335								3.23333	-0.005671
3.25	-0.032431								3.25	-0.027051								3.25	-0.035371								3.25	-0.006643								3.25	-0.057076								3.25	-0.004438
3.26667	-0.029469								3.26667	-0.024697								3.26667	-0.02554								3.26667	-0.006								3.26667	0.019402								3.26667	-0.003574
3.28333	-0.025837								3.28333	-0.022784								3.28333	-0.017238								3.28333	-0.005508								3.28333	0.016111								3.28333	-0.00297
3.3	-0.022225								3.3	-0.020801								3.3	-0.014594								3.3	-0.004606								3.3	-0.010143								3.3	-0.001976
3.31667	-0.019323								3.31667	-0.018267								3.31667	-0.012282								3.31667	-0.003554								3.31667	-0.067008								3.31667	-0.001072
3.33333	-0.016254								3.33333	-0.015783								3.33333	-0.01009								3.33333	-0.002413								3.33333	-0.085443								3.33333	-0.000508
3.35	-0.013935								3.35	-0.01307								3.35	-0.005119								3.35	-0.001461								3.35	-0.053037								3.35	9.7e-05
3.36667	-0.012266								3.36667	-0.011186								3.36667	0.001273								3.36667	-0.000879								3.36667	-0.018372								3.36667	0.000572
3.38333	-0.011037								3.38333	-0.009691								3.38333	0.00475								3.38333	-0.000628								3.38333	0.002894								3.38333	0.000787
3.4	-0.009829								3.4	-0.008675								3.4	0.005653								3.4	-0.000947								3.4	0.010879								3.4	0.001042
3.41667	-0.009143								3.41667	-0.007839								3.41667	0.007736								3.41667	-0.001237								3.41667	0.010465								3.41667	0.001258
3.43333	-0.007977								3.43333	-0.007383								3.43333	0.009528								3.43333	-0.001176								3.43333	0.00694								3.43333	0.001364
3.45	-0.006231								3.45	-0.006987								3.45	0.010951								3.45	-0.000985								3.45	0.002273								3.45	0.001291
3.46667	-0.004926								3.46667	-0.006188								3.46667	0.012517								3.46667	-0.000985								3.46667	1.2e-05								3.46667	0.001438
3.48333	-0.003691								3.48333	-0.005399								3.48333	0.013271								3.48333	-0.000955								3.48333	-0.001199								3.48333	0.001294
3.5	-0.002509								3.5	-0.004849								3.5	0.013946								3.5	-0.000906								3.5	-0.00058								3.5	0.001231
3.51667	-0.001337								3.51667	-0.004329								3.51667	0.014611								3.51667	-0.000486								3.51667	-0.000321								3.51667	0.00103
3.53333	-0.000514								3.53333	-0.004028								3.53333	0.015398								3.53333	-0.000226								3.53333	-0.000481								3.53333	0.001059
3.55	-1.2e-05								3.55	-0.003833								3.55	0.016026								3.55	-0.000228								3.55	-0.000606								3.55	0.001147
3.56667	0.000107								3.56667	-0.003258								3.56667	0.015063								3.56667	-0.000259								3.56667	-0.00165								3.56667	0.001076
3.58333	0.000536								3.58333	-0.002483								3.58333	0.014611								3.58333	-0.00031								3.58333	-0.002634								3.58333	0.001065
3.6	0.001064								3.6	-0.002078								3.6	0.014818								3.6	-0.000491								3.6	-0.003618								3.6	0.001296
3.61667	0.001512								3.61667	-0.001999								3.61667	0.014985								3.61667	-0.000583								3.61667	-0.00367								3.61667	0.001157
3.63333	0.002031								3.63333	-0.002077								3.63333	0.012627								3.63333	-0.000316								3.63333	-0.003414								3.63333	0.000978
3.65	0.002655								3.65	-0.001885								3.65	0.012598								3.65	-0.000228								3.65	-0.003078								3.65	0.000928
3.66667	0.003259								3.66667	-0.001393								3.66667	0.016109								3.66667	-0.00045								3.66667	-0.002463								3.66667	0.001061
3.68333	0.003883								3.68333	-0.00111								3.68333	0.016117								3.68333	-0.000443								3.68333	-0.002079								3.68333	0.001214
3.7	0.004407								3.7	-0.001189								3.7	0.018403								3.7	-0.000206								3.7	-0.0018								3.7	0.001478
3.71667	0.004841								3.71667	-0.000989								3.71667	0.014869								3.71667	0.00027								3.71667	-0.001801								3.71667	0.001611
3.73333	0.00528								3.73333	-0.000578								3.73333	0.014185								3.73333	0.000836								3.73333	-0.002211								3.73333	0.001414
3.75	0.00562								3.75	-2.8e-05								3.75	0.01067								3.75	0.001043								3.75	-0.002462								3.75	0.00129
3.76667	0.005669								3.76667	0.000628								3.76667	0.011219								3.76667	0.001169								3.76667	-0.002493								3.76667	0.001357
[truncated: 2,115 more rows]
[truncated: 3 more columns]

## Sheet: Fig.4A
Control	IadD/E	IadC	IadC+IadD/E
1	1.05691	0.884895	0.0231066
1	0.886347	1.14868	0.0100071
[truncated: 2 more rows]

## Sheet: Fig.4B
Time/min	Control (no enzyme)			test
[truncated: 18 more rows]

[truncated: 16 more sheets: Fig.4D, Fig.4F, Fig.5A, Fig.5B, Fig.6B, Fig.6C, S1B, S1C, S1D, S1E, S2AB, S3D, S4A, S8B, S11, ITC_Fig.1CD,2D,3AF,S1BD,S2,S4A]
